# Supplementary material for: The different dietary sugars modulate the composition of the gut microbiota in honeybee during overwintering
Source: BMC Microbiol. 2020 Mar 17;20:61. doi: 10.1186/s12866-020-01726-6 (PMC7076957; doi:10.1186/s12866-020-01726-6)
Supplement: Supplementary file 5 — Additional file 5: Table S3. OTU abundances and taxonomic classifications within each sample at different levels. [file 12866_2020_1726_MOESM5_ESM.xls]

## Sheet: Phylum
Taxonomy	MG	HG	SHG	HHG	FHG	SMG	FMG	HMG	Tax_detail
Proteobacteria	0.741382	0.617405	0.766852	0.604785	0.638272	0.732201	0.817163	0.767395	k__Bacteria;p__Proteobacteria;
Firmicutes	0.182997	0.240853	0.165134	0.267328	0.241484	0.138756	0.141574	0.206806	k__Bacteria;p__Firmicutes;
Actinobacteria	0.026493	0.102239	0.05199	0.031434	0.05766	0.050213	0.031878	0.013766	k__Bacteria;p__Actinobacteria;
Bacteroidetes	0.038624	0.030794	0.001706	0.030003	0.016681	0.031381	0.003004	0.002417	k__Bacteria;p__Bacteroidetes;
Cyanobacteria	0.003573	0.000435	0.000729	0.015268	0.00998	0.005377	0.000578	0.000684	k__Bacteria;p__Cyanobacteria;
Verrucomicrobia	0.000382	0.000151	0.000276	0.012735	0.006443	0.003297	0.000267	0.000373	k__Bacteria;p__Verrucomicrobia;
Acidobacteria	6.2e-05	5.3e-05	0.002533	0.00815	0.006017	0.006879	0.000409	0.000755	k__Bacteria;p__Acidobacteria;
Chloroflexi	3.6e-05	0	0.002951	0.00775	0.005981	0.006079	0.002257	0.001973	k__Bacteria;p__Chloroflexi;
Spirochaetes	0.001235	0.003475	0.000142	0.000196	0.000249	0.000267	0.000204	0.000116	k__Bacteria;p__Spirochaetes;
Planctomycetes	0.000986	0.000755	0.00112	0.004497	0.003768	0.003297	0.000249	0.001937	k__Bacteria;p__Planctomycetes;
Nitrospirae	0	0	0.001511	0.003928	0.003191	0.003235	8.9e-05	0.000533	k__Bacteria;p__Nitrospirae;
Synergistetes	0.00144	0.002017	9e-06	2.7e-05	0	9e-06	9e-06	0	k__Bacteria;p__Synergistetes;
Chlorobi	8.9e-05	5.3e-05	0.001084	0.002631	0.001795	0.002337	0.001164	0.001093	k__Bacteria;p__Chlorobi;
NC10	0	0	0.001049	0.002737	0.002506	0.002675	0.000142	9.8e-05	k__Bacteria;p__NC10;
Tenericutes	0.000969	0.000302	9e-06	1.8e-05	0	2.7e-05	1.8e-05	0	k__Bacteria;p__Tenericutes;
GN04	0	0	0.000453	0.001066	0.000747	0.001111	0.000151	0.000453	k__Bacteria;p__GN04;
WS3	0	0	0.000338	0.001173	0.000844	0.00096	0.000124	0.000107	k__Bacteria;p__WS3;
Gemmatimonadetes	1.8e-05	1.8e-05	0.000409	0.001066	0.000986	0.001075	8.9e-05	0.000196	k__Bacteria;p__Gemmatimonadetes;
GAL15	0	0	0.000355	0.000898	0.000604	0.000551	1.8e-05	3.6e-05	k__Bacteria;p__GAL15;
Fusobacteria	0.00024	6.2e-05	0	0	0	0	0	0	k__Bacteria;p__Fusobacteria;
Armatimonadetes	0	0	0.000187	0.000427	0.000347	0.000418	2.7e-05	0.000231	k__Bacteria;p__Armatimonadetes;
[Thermi]	0	0	5.3e-05	0.000338	0.000116	9.8e-05	9.8e-05	9e-06	k__Bacteria;p__[Thermi];
TM6	0	0	2.7e-05	8.9e-05	8e-05	0.000231	9e-06	7.1e-05	k__Bacteria;p__TM6;
[Caldithrix]	0	0	7.1e-05	0.000249	0.00016	0.000178	1.8e-05	0.000151	k__Bacteria;p__[Caldithrix];
Elusimicrobia	0.000142	0.000133	0	2.7e-05	9e-06	9e-06	0	0	k__Bacteria;p__Elusimicrobia;
Deferribacteres	0.000187	0.000124	0	0	0	0	0	0	k__Bacteria;p__Deferribacteres;
SBR1093	0	0	2.7e-05	0.00024	0.00016	0.000124	9e-06	0	k__Bacteria;p__SBR1093;
BRC1	0	0	2.7e-05	0.000151	7.1e-05	0.000107	9e-06	7.1e-05	k__Bacteria;p__BRC1;
NKB19	0	0	2.7e-05	0.000124	8e-05	0.000133	2.7e-05	2.7e-05	k__Bacteria;p__NKB19;
WPS-2	0	0	3.6e-05	0.000151	0.000107	0.000116	0	2.7e-05	k__Bacteria;p__WPS-2;
Chlamydiae	0	0	1.8e-05	0.000107	7.1e-05	5.3e-05	1.8e-05	5.3e-05	k__Bacteria;p__Chlamydiae;
TM7	1.8e-05	7.1e-05	0	0	9e-06	9e-06	0	0	k__Bacteria;p__TM7;
ZB3	4.4e-05	0	0	0	0	0	0	0	k__Bacteria;p__ZB3;
OP3	0	0	0	6.2e-05	3.6e-05	4.4e-05	0	0	k__Bacteria;p__OP3;
Crenarchaeota	0	0	1.8e-05	1.8e-05	9e-06	5.3e-05	0	0	k__Archaea;p__Crenarchaeota;
Fibrobacteres	2.7e-05	2.7e-05	0	1.8e-05	1.8e-05	3.6e-05	9e-06	0	k__Bacteria;p__Fibrobacteres;
GOUTA4	0	0	0	4.4e-05	1.8e-05	0	0	9e-06	k__Bacteria;p__GOUTA4;
WS2	0	0	1.8e-05	0	2.7e-05	3.6e-05	0	9e-06	k__Bacteria;p__WS2;
OC31	0	0	0	0	1.8e-05	9e-06	9e-06	0	k__Bacteria;p__OC31;
Caldithrix	0	0	0	0	1.8e-05	0	0	0	k__Bacteria;p__Caldithrix;
GN02	0	0	9e-06	0	9e-06	1.8e-05	0	1.8e-05	k__Bacteria;p__GN02;
Lentisphaerae	0	0	0	0	0	0	9e-06	0	k__Bacteria;p__Lentisphaerae;
PAUC34f	0	0	0	9e-06	0	9e-06	0	0	k__Bacteria;p__PAUC34f;
OD1	0	0	0	9e-06	9e-06	0	0	0	k__Bacteria;p__OD1;
Others	0.001058	0.001031	0.000835	0.002248	0.001422	0.008594	0.000373	0.000587	Others

## Sheet: Class
Taxonomy	MG	HG	SHG	HHG	FHG	SMG	FMG	HMG	Tax_detail
Alphaproteobacteria	0.102363	0.356716	0.583918	0.101359	0.194906	0.302886	0.072858	0.026751	k__Bacteria;p__Proteobacteria;c__Alphaproteobacteria;
Gammaproteobacteria	0.37888	0.125657	0.115498	0.330107	0.192835	0.217204	0.307089	0.446157	k__Bacteria;p__Proteobacteria;c__Gammaproteobacteria;
Betaproteobacteria	0.253126	0.128225	0.061882	0.15813	0.237849	0.19136	0.429138	0.288346	k__Bacteria;p__Proteobacteria;c__Betaproteobacteria;
Bacilli	0.100959	0.203491	0.1642	0.265453	0.239822	0.13649	0.140063	0.206281	k__Bacteria;p__Firmicutes;c__Bacilli;
Clostridia	0.077905	0.035336	0.000889	0.001804	0.001582	0.00216	0.001458	0.000507	k__Bacteria;p__Firmicutes;c__Clostridia;
Actinobacteria	0.02596	0.100986	0.051377	0.028866	0.055696	0.048853	0.031443	0.013464	k__Bacteria;p__Actinobacteria;c__Actinobacteria;
Bacteroidia	0.038562	0.03067	0.000409	0.003244	0.001769	0.00335	0.001644	0.000231	k__Bacteria;p__Bacteroidetes;c__Bacteroidia;
[Saprospirae]	0	2.7e-05	0.000222	0.012771	0.009723	0.016415	0.000338	0.0004	k__Bacteria;p__Bacteroidetes;c__[Saprospirae];
Synechococcophycideae	0	0	7.1e-05	0.007092	0.005981	0.003519	7.1e-05	4.4e-05	k__Bacteria;p__Cyanobacteria;c__Synechococcophycideae;
Deltaproteobacteria	0.00423	0.005359	0.004141	0.011509	0.00998	0.013873	0.00375	0.004177	k__Bacteria;p__Proteobacteria;c__Deltaproteobacteria;
[Pedosphaerae]	0	0	0.000151	0.004381	0.002231	0.001671	0.000169	0.000267	k__Bacteria;p__Verrucomicrobia;c__[Pedosphaerae];
Erysipelotrichi	0.003848	0.001502	4.4e-05	7.1e-05	8e-05	0.000107	5.3e-05	1.8e-05	k__Bacteria;p__Firmicutes;c__Erysipelotrichi;
Epsilonproteobacteria	0.000551	8.9e-05	0.000827	0.001298	0.001111	0.001306	0.002782	9e-06	k__Bacteria;p__Proteobacteria;c__Epsilonproteobacteria;
[Spartobacteria]	9e-06	0	1.8e-05	0.006265	0.002417	0.000667	1.8e-05	1.8e-05	k__Bacteria;p__Verrucomicrobia;c__[Spartobacteria];
Spirochaetes	0.001235	0.003404	5.3e-05	2.7e-05	8.9e-05	6.2e-05	5.3e-05	9e-06	k__Bacteria;p__Spirochaetes;c__Spirochaetes;
Chloroplast	0.003573	0.000435	9e-06	0.002622	0.001822	0.000551	1.8e-05	4.4e-05	k__Bacteria;p__Cyanobacteria;c__Chloroplast;
Flavobacteriia	2.7e-05	1.8e-05	0.00032	0.003679	0.001271	0.003368	0.000489	0.000418	k__Bacteria;p__Bacteroidetes;c__Flavobacteriia;
Acidobacteria-6	4.4e-05	1.8e-05	0.001422	0.004301	0.003217	0.003768	0.000107	0.000222	k__Bacteria;p__Acidobacteria;c__Acidobacteria-6;
Oscillatoriophycideae	0	0	0	0.002204	0.000844	0.000293	9e-06	0	k__Bacteria;p__Cyanobacteria;c__Oscillatoriophycideae;
Anaerolineae	0	0	0.001564	0.004044	0.003573	0.003244	0.001511	0.001422	k__Bacteria;p__Chloroflexi;c__Anaerolineae;
Sphingobacteriia	3.6e-05	0	0.000151	0.002657	0.000755	0.00152	0.000133	0.0004	k__Bacteria;p__Bacteroidetes;c__Sphingobacteriia;
Nitrospira	0	0	0.001511	0.003928	0.003191	0.003235	8.9e-05	0.000533	k__Bacteria;p__Nitrospirae;c__Nitrospira;
Synergistia	0.00144	0.002017	9e-06	2.7e-05	0	9e-06	9e-06	0	k__Bacteria;p__Synergistetes;c__Synergistia;
Cytophagia	0	0	4.4e-05	0.002302	0.00056	0.002026	8.9e-05	6.2e-05	k__Bacteria;p__Bacteroidetes;c__Cytophagia;
[Rhodothermi]	0	0	3.6e-05	0.001449	8e-05	0	1.8e-05	0	k__Bacteria;p__Bacteroidetes;c__[Rhodothermi];
Verrucomicrobiae	0.000284	0	6.2e-05	0.001866	0.001644	0.000906	8e-05	6.2e-05	k__Bacteria;p__Verrucomicrobia;c__Verrucomicrobiae;
Nostocophycideae	0	0	9e-06	0.001493	7.1e-05	1.8e-05	9e-06	9e-06	k__Bacteria;p__Cyanobacteria;c__Nostocophycideae;
Mollicutes	0.000969	0.000302	9e-06	1.8e-05	0	2.7e-05	1.8e-05	0	k__Bacteria;p__Tenericutes;c__Mollicutes;
4C0d-2	0	0	0.000613	0.001795	0.001226	0.000995	0.000471	0.000587	k__Bacteria;p__Cyanobacteria;c__4C0d-2;
Ignavibacteria	0	0	0.000818	0.002017	0.001333	0.001697	0.000818	0.000818	k__Bacteria;p__Chlorobi;c__Ignavibacteria;
Acidimicrobiia	1.8e-05	0	0.000249	0.001564	0.00064	0.000684	0.000258	0.000169	k__Bacteria;p__Actinobacteria;c__Acidimicrobiia;
Phycisphaerae	0	0	0.000293	0.001546	0.000658	0.000729	4.4e-05	0.000569	k__Bacteria;p__Planctomycetes;c__Phycisphaerae;
Coriobacteriia	0.000498	0.0012	0	9e-06	0	0	0	0	k__Bacteria;p__Actinobacteria;c__Coriobacteriia;
wb1-A12	0	0	0.000507	0.001458	0.001271	0.001289	7.1e-05	6.2e-05	k__Bacteria;p__NC10;c__wb1-A12;
Thermoleophilia	0	3.6e-05	0.00024	0.000809	0.001129	0.000595	0.000169	9.8e-05	k__Bacteria;p__Actinobacteria;c__Thermoleophilia;
Planctomycetia	0	1.8e-05	0.000133	0.001022	0.001013	0.000471	8.9e-05	0.000133	k__Bacteria;p__Planctomycetes;c__Planctomycetia;
Solibacteres	0	0	0.000329	0.001155	0.000755	0.000738	0.000196	0.000355	k__Bacteria;p__Acidobacteria;c__Solibacteres;
vadinHA49	0.000986	0.000738	0	0	0	0	0	9e-06	k__Bacteria;p__Planctomycetes;c__vadinHA49;
TK17	9e-06	0	0.000302	0.000693	0.000551	0.000675	0.000524	0.000116	k__Bacteria;p__Chloroflexi;c__TK17;
S085	0	0	0.000595	0.001244	0.000915	0.001031	6.2e-05	0.000116	k__Bacteria;p__Chloroflexi;c__S085;
2019-12-24	0	0	0.000435	0.001129	0.00112	0.001235	6.2e-05	2.7e-05	k__Bacteria;p__NC10;c__12-24;
PRR-12	0	0	0.000338	0.001173	0.000844	0.00096	0.000124	0.000107	k__Bacteria;p__WS3;c__PRR-12;
028H05-P-BN-P5	0	0	0.000293	0.000693	0.000782	0.000898	1.8e-05	0.000684	k__Bacteria;p__Planctomycetes;c__028H05-P-BN-P5;
GN15	0	0	0.000382	0.000827	0.000604	0.000951	0.000151	0.000409	k__Bacteria;p__GN04;c__GN15;
Gemm-1	1.8e-05	1.8e-05	0.000284	0.000658	0.000675	0.000667	5.3e-05	0.00016	k__Bacteria;p__Gemmatimonadetes;c__Gemm-1;
SL56	0	0	0	0.00032	9e-06	2.7e-05	0	0	k__Bacteria;p__Chloroflexi;c__SL56;
OM190	0	0	8e-05	0.000364	0.000471	0.000293	8.9e-05	0.000116	k__Bacteria;p__Planctomycetes;c__OM190;
OPB56	8.9e-05	5.3e-05	8.9e-05	0.000213	0.000169	0.000204	0.000276	5.3e-05	k__Bacteria;p__Chlorobi;c__OPB56;
Fusobacteriia	0.00024	6.2e-05	0	0	0	0	0	0	k__Bacteria;p__Fusobacteria;c__Fusobacteriia;
TK10	0	0	0.000169	0.000578	0.000427	0.000427	2.7e-05	0.000187	k__Bacteria;p__Chloroflexi;c__TK10;
[Chloracidobacteria]	0	9e-06	0.000116	0.00048	0.000231	0.00032	2.7e-05	4.4e-05	k__Bacteria;p__Acidobacteria;c__[Chloracidobacteria];
[Fimbriimonadia]	0	0	0.00016	0.000347	0.000258	0.000311	9e-06	0.000196	k__Bacteria;p__Armatimonadetes;c__[Fimbriimonadia];
Deinococci	0	0	5.3e-05	0.000338	0.000116	9.8e-05	9.8e-05	9e-06	k__Bacteria;p__[Thermi];c__Deinococci;
Ellin6529	2.7e-05	0	0.000116	0.000355	0.000213	0.000196	5.3e-05	1.8e-05	k__Bacteria;p__Chloroflexi;c__Ellin6529;
SJA-4	0	0	2.7e-05	7.1e-05	7.1e-05	0.000231	9e-06	7.1e-05	k__Bacteria;p__TM6;c__SJA-4;
TA18	0	0	8e-05	0.000222	0.000249	0.000347	0	0.000169	k__Bacteria;p__Proteobacteria;c__TA18;
KSB1	0	0	7.1e-05	0.000249	0.00016	0.000178	1.8e-05	0.000151	k__Bacteria;p__[Caldithrix];c__KSB1;
MVP-15	0	0	6.2e-05	5.3e-05	8.9e-05	0.000116	0.000133	3.6e-05	k__Bacteria;p__Spirochaetes;c__MVP-15;
Sva0725	0	0	6.2e-05	0.000267	0.000276	0.000231	3.6e-05	5.3e-05	k__Bacteria;p__Acidobacteria;c__Sva0725;
Pla3	0	0	8e-05	0.000249	0.00024	0.00032	9e-06	0.000124	k__Bacteria;p__Planctomycetes;c__Pla3;
Gemmatimonadetes	0	0	6.2e-05	0.000249	0.000187	0.000231	2.7e-05	1.8e-05	k__Bacteria;p__Gemmatimonadetes;c__Gemmatimonadetes;
iii1-8	0	9e-06	0.000107	0.00024	0.000187	0.000258	9e-06	1.8e-05	k__Bacteria;p__Acidobacteria;c__iii1-8;
Endomicrobia	0.000133	0.000107	0	0	0	0	0	0	k__Bacteria;p__Elusimicrobia;c__Endomicrobia;
EC1113	0	0	8.9e-05	0.000187	0.000222	0.00024	0	9e-06	k__Bacteria;p__Acidobacteria;c__EC1113;
SJA-28	0	0	4.4e-05	0.000187	0.000151	0.000124	0	5.3e-05	k__Bacteria;p__Chlorobi;c__SJA-28;
Deferribacteres	0.000187	0.000124	0	0	0	0	0	0	k__Bacteria;p__Deferribacteres;c__Deferribacteres;
BD7-11	0	0	8e-05	0.000222	0.000249	0.000187	0	6.2e-05	k__Bacteria;p__Planctomycetes;c__BD7-11;
VC2_1_Bac22	0	0	3.6e-05	0.000231	0.00024	0.000258	5.3e-05	7.1e-05	k__Bacteria;p__Bacteroidetes;c__VC2_1_Bac22;
S035	0	0	8.9e-05	0.000187	0.000204	0.000187	0	0	k__Bacteria;p__Acidobacteria;c__S035;
RB25	0	9e-06	4.4e-05	0.00016	4.4e-05	0.000187	0	1.8e-05	k__Bacteria;p__Acidobacteria;c__RB25;
DA052	0	0	4.4e-05	0.000107	0.000178	0.000116	9e-06	0	k__Bacteria;p__Acidobacteria;c__DA052;
Gitt-GS-136	0	0	5.3e-05	0.000142	7.1e-05	0.000133	9e-06	3.6e-05	k__Bacteria;p__Chloroflexi;c__Gitt-GS-136;
Acidobacteriia	1.8e-05	0	4.4e-05	0.000213	0.000142	0.000116	9e-06	0	k__Bacteria;p__Acidobacteria;c__Acidobacteriia;
Thermomicrobia	0	0	0.000107	0.000222	0.000151	0.000187	7.1e-05	8e-05	k__Bacteria;p__Chloroflexi;c__Thermomicrobia;
PRR-11	0	0	1.8e-05	0.000107	3.6e-05	7.1e-05	9e-06	4.4e-05	k__Bacteria;p__BRC1;c__PRR-11;
Acidobacteria-5	0	0	5.3e-05	0.000222	0.000133	0.000151	0	0	k__Bacteria;p__Acidobacteria;c__Acidobacteria-5;
Opitutae	5.3e-05	8e-05	1.8e-05	0.000133	8.9e-05	3.6e-05	0	9e-06	k__Bacteria;p__Verrucomicrobia;c__Opitutae;
[Leptospirae]	0	7.1e-05	2.7e-05	0.000116	7.1e-05	8.9e-05	1.8e-05	7.1e-05	k__Bacteria;p__Spirochaetes;c__[Leptospirae];
SAR202	0	0	2.7e-05	0.000107	6.2e-05	0.000133	0	0	k__Bacteria;p__Chloroflexi;c__SAR202;
MB-A2-108	0	0	8e-05	0.000116	0.000142	5.3e-05	9e-06	2.7e-05	k__Bacteria;p__Actinobacteria;c__MB-A2-108;
BSV26	0	0	0.000107	8.9e-05	0.000107	0.000151	0	8.9e-05	k__Bacteria;p__Chlorobi;c__BSV26;
TM7-3	1.8e-05	7.1e-05	0	0	9e-06	9e-06	0	0	k__Bacteria;p__TM7;c__TM7-3;
PAUC37f	0	0	3.6e-05	0.000116	7.1e-05	0.000133	0	0	k__Bacteria;p__Acidobacteria;c__PAUC37f;
TSBW08	0	0	1.8e-05	8.9e-05	7.1e-05	9.8e-05	2.7e-05	9e-06	k__Bacteria;p__NKB19;c__TSBW08;
Chlamydiia	0	0	1.8e-05	0.000107	7.1e-05	5.3e-05	1.8e-05	5.3e-05	k__Bacteria;p__Chlamydiae;c__Chlamydiia;
C6	0	0	2.7e-05	8.9e-05	9.8e-05	7.1e-05	0	3.6e-05	k__Bacteria;p__Planctomycetes;c__C6;
0319-6E2	0	0	0	6.2e-05	5.3e-05	9.8e-05	1.8e-05	1.8e-05	k__Bacteria;p__Armatimonadetes;c__0319-6E2;
Rs-J96	4.4e-05	0	0	0	0	0	0	0	k__Bacteria;p__ZB3;c__Rs-J96;
MSB-5A5	0	0	9e-06	5.3e-05	1.8e-05	0	0	0	k__Bacteria;p__GN04;c__MSB-5A5;
Verruco-5	3.6e-05	6.2e-05	2.7e-05	7.1e-05	4.4e-05	1.8e-05	0	1.8e-05	k__Bacteria;p__Verrucomicrobia;c__Verruco-5;
koll11	0	0	0	6.2e-05	3.6e-05	4.4e-05	0	0	k__Bacteria;p__OP3;c__koll11;
Gemm-2	0	0	2.7e-05	5.3e-05	9e-06	7.1e-05	9e-06	1.8e-05	k__Bacteria;p__Gemmatimonadetes;c__Gemm-2;
Thaumarchaeota	0	0	1.8e-05	1.8e-05	9e-06	5.3e-05	0	0	k__Archaea;p__Crenarchaeota;c__Thaumarchaeota;
NPL-UPA2	0	0	9e-06	4.4e-05	3.6e-05	3.6e-05	0	2.7e-05	k__Bacteria;p__BRC1;c__NPL-UPA2;
Rubrobacteria	0	0	0	5.3e-05	9e-06	1.8e-05	0	0	k__Bacteria;p__Actinobacteria;c__Rubrobacteria;
ML635J-21	0	0	2.7e-05	2.7e-05	3.6e-05	0	0	0	k__Bacteria;p__Cyanobacteria;c__ML635J-21;
SHA-109	0	0	1.8e-05	0	2.7e-05	3.6e-05	0	9e-06	k__Bacteria;p__WS2;c__SHA-109;
Elusimicrobia	9e-06	2.7e-05	0	2.7e-05	9e-06	9e-06	0	0	k__Bacteria;p__Elusimicrobia;c__Elusimicrobia;
SBZC_2415	0	0	0	1.8e-05	1.8e-05	3.6e-05	9e-06	0	k__Bacteria;p__Fibrobacteres;c__SBZC_2415;
5bav_B12	0	0	9e-06	2.7e-05	9e-06	1.8e-05	0	0	k__Bacteria;p__GN04;c__5bav_B12;
Fibrobacteria	2.7e-05	2.7e-05	0	0	0	0	0	0	k__Bacteria;p__Fibrobacteres;c__Fibrobacteria;
OS-K	0	9e-06	0	9e-06	0	1.8e-05	0	0	k__Bacteria;p__Acidobacteria;c__OS-K;
Chthonomonadetes	0	0	2.7e-05	1.8e-05	3.6e-05	9e-06	0	1.8e-05	k__Bacteria;p__Armatimonadetes;c__Chthonomonadetes;
AT-s54	0	0	1.8e-05	0	0	0	0	0	k__Bacteria;p__Acidobacteria;c__AT-s54;
BPC102	0	0	0	2.7e-05	9e-06	9e-06	0	0	k__Bacteria;p__Acidobacteria;c__BPC102;
Holophagae	0	0	0	2.7e-05	9e-06	9e-06	0	0	k__Bacteria;p__Acidobacteria;c__Holophagae;
Caldithrixae	0	0	0	0	1.8e-05	0	0	0	k__Bacteria;p__Caldithrix;c__Caldithrixae;
TM1	0	0	0	3.6e-05	1.8e-05	3.6e-05	0	0	k__Bacteria;p__Acidobacteria;c__TM1;
Nitriliruptoria	0	0	0	0	1.8e-05	0	0	0	k__Bacteria;p__Actinobacteria;c__Nitriliruptoria;
SBRH58	0	0	0	0	9e-06	0	0	0	k__Bacteria;p__TM6;c__SBRH58;
[Lentisphaeria]	0	0	0	0	0	0	9e-06	0	k__Bacteria;p__Lentisphaerae;c__[Lentisphaeria];
ZB2	0	0	0	9e-06	9e-06	0	0	0	k__Bacteria;p__OD1;c__ZB2;
[Methylacidiphilae]	0	9e-06	0	1.8e-05	1.8e-05	0	0	0	k__Bacteria;p__Verrucomicrobia;c__[Methylacidiphilae];
GN07	0	0	9e-06	0	9e-06	1.8e-05	0	1.8e-05	k__Bacteria;p__GN02;c__GN07;
Gemm-5	0	0	0	0	0	0	0	0	k__Bacteria;p__Gemmatimonadetes;c__Gemm-5;
Others	0.00359	0.003013	0.002755	0.010842	0.006959	0.020396	0.002293	0.003679	Others

## Sheet: Order
Taxonomy	MG	HG	SHG	HHG	FHG	SMG	FMG	HMG	Tax_detail
Rhizobiales	0.072831	0.289039	0.572409	0.065161	0.154896	0.23896	0.040259	0.020921	k__Bacteria;p__Proteobacteria;c__Alphaproteobacteria;o__Rhizobiales;
Neisseriales	0.250789	0.126421	0.05423	0.130527	0.193902	0.173025	0.421344	0.279574	k__Bacteria;p__Proteobacteria;c__Betaproteobacteria;o__Neisseriales;
Pasteurellales	0.355996	0.11365	0.099839	0.192595	0.154247	0.186534	0.189965	0.211303	k__Bacteria;p__Proteobacteria;c__Gammaproteobacteria;o__Pasteurellales;
Lactobacillales	0.099306	0.203313	0.164094	0.265248	0.239573	0.136383	0.139876	0.206237	k__Bacteria;p__Firmicutes;c__Bacilli;o__Lactobacillales;
Enterobacteriales	0.017988	0.009527	0.009181	0.115258	0.021996	0.011749	0.110513	0.226687	k__Bacteria;p__Proteobacteria;c__Gammaproteobacteria;o__Enterobacteriales;
Clostridiales	0.07787	0.035158	0.000889	0.001804	0.001582	0.00216	0.001458	0.000507	k__Bacteria;p__Firmicutes;c__Clostridia;o__Clostridiales;
Bifidobacteriales	0.025284	0.100044	0.050995	0.022111	0.053243	0.047049	0.030768	0.013215	k__Bacteria;p__Actinobacteria;c__Actinobacteria;o__Bifidobacteriales;
Rhodospirillales	0.028261	0.067303	0.009021	0.015722	0.019383	0.019667	0.029914	0.004106	k__Bacteria;p__Proteobacteria;c__Alphaproteobacteria;o__Rhodospirillales;
Bacteroidales	0.038562	0.03067	0.000409	0.003244	0.001769	0.00335	0.001644	0.000231	k__Bacteria;p__Bacteroidetes;c__Bacteroidia;o__Bacteroidales;
Rickettsiales	0.000613	0.000142	0.00016	0.000933	0.000338	0.019445	6.2e-05	4.4e-05	k__Bacteria;p__Proteobacteria;c__Alphaproteobacteria;o__Rickettsiales;
Burkholderiales	0.001626	0.000951	0.003733	0.014353	0.017055	0.008594	0.003777	0.004293	k__Bacteria;p__Proteobacteria;c__Betaproteobacteria;o__Burkholderiales;
Rhodobacterales	7.1e-05	1.8e-05	0.000862	0.009936	0.011376	0.016264	0.000827	0.000569	k__Bacteria;p__Proteobacteria;c__Alphaproteobacteria;o__Rhodobacterales;
[Saprospirales]	0	2.7e-05	0.000222	0.012771	0.009723	0.016415	0.000338	0.0004	k__Bacteria;p__Bacteroidetes;c__[Saprospirae];o__[Saprospirales];
[Pedosphaerales]	0	0	0.000151	0.004364	0.002222	0.001671	0.000169	0.000249	k__Bacteria;p__Verrucomicrobia;c__[Pedosphaerae];o__[Pedosphaerales];
Synechococcales	0	0	6.2e-05	0.004675	0.003555	0.000667	4.4e-05	1.8e-05	k__Bacteria;p__Cyanobacteria;c__Synechococcophycideae;o__Synechococcales;
Sphingomonadales	0.00016	8e-05	0.000889	0.004097	0.006621	0.00343	0.001129	0.000622	k__Bacteria;p__Proteobacteria;c__Alphaproteobacteria;o__Sphingomonadales;
Erysipelotrichales	0.003848	0.001502	4.4e-05	7.1e-05	8e-05	0.000107	5.3e-05	1.8e-05	k__Bacteria;p__Firmicutes;c__Erysipelotrichi;o__Erysipelotrichales;
Pseudanabaenales	0	0	9e-06	0.002417	0.002426	0.002853	2.7e-05	2.7e-05	k__Bacteria;p__Cyanobacteria;c__Synechococcophycideae;o__Pseudanabaenales;
Campylobacterales	0.000551	8.9e-05	0.000827	0.001298	0.001111	0.001306	0.002782	9e-06	k__Bacteria;p__Proteobacteria;c__Epsilonproteobacteria;o__Campylobacterales;
Actinomycetales	0.000675	0.000942	0.000382	0.006754	0.002453	0.001804	0.000675	0.000249	k__Bacteria;p__Actinobacteria;c__Actinobacteria;o__Actinomycetales;
[Chthoniobacterales]	9e-06	0	1.8e-05	0.006265	0.002417	0.000667	1.8e-05	1.8e-05	k__Bacteria;p__Verrucomicrobia;c__[Spartobacteria];o__[Chthoniobacterales];
Xanthomonadales	0.000178	4.4e-05	0.001626	0.006354	0.003973	0.004053	0.001884	0.00104	k__Bacteria;p__Proteobacteria;c__Gammaproteobacteria;o__Xanthomonadales;
Spirochaetales	0.001235	0.003404	3.6e-05	1.8e-05	4.4e-05	2.7e-05	3.6e-05	9e-06	k__Bacteria;p__Spirochaetes;c__Spirochaetes;o__Spirochaetales;
Pseudomonadales	0.003128	0.001306	0.001706	0.004417	0.004844	0.004097	0.002631	0.002231	k__Bacteria;p__Proteobacteria;c__Gammaproteobacteria;o__Pseudomonadales;
Desulfovibrionales	0.003306	0.003582	0.000427	0.001075	0.00096	0.001298	0.001724	9e-06	k__Bacteria;p__Proteobacteria;c__Deltaproteobacteria;o__Desulfovibrionales;
Streptophyta	0.003573	0.000435	0	0.000116	4.4e-05	4.4e-05	0	3.6e-05	k__Bacteria;p__Cyanobacteria;c__Chloroplast;o__Streptophyta;
Flavobacteriales	2.7e-05	1.8e-05	0.00032	0.003679	0.001271	0.003368	0.000489	0.000418	k__Bacteria;p__Bacteroidetes;c__Flavobacteriia;o__Flavobacteriales;
Myxococcales	0	9e-06	0.001822	0.004426	0.00375	0.004799	0.00048	0.002844	k__Bacteria;p__Proteobacteria;c__Deltaproteobacteria;o__Myxococcales;
Oscillatoriales	0	0	0	0.002186	0.000835	0.000293	9e-06	0	k__Bacteria;p__Cyanobacteria;c__Oscillatoriophycideae;o__Oscillatoriales;
Alteromonadales	0.000276	0.000178	0.00016	0.002826	0.000818	0.000906	0.000284	0.000302	k__Bacteria;p__Proteobacteria;c__Gammaproteobacteria;o__Alteromonadales;
Sphingobacteriales	3.6e-05	0	0.000151	0.002657	0.000755	0.00152	0.000133	0.0004	k__Bacteria;p__Bacteroidetes;c__Sphingobacteriia;o__Sphingobacteriales;
Nitrospirales	0	0	0.001511	0.003928	0.003191	0.003235	8.9e-05	0.000533	k__Bacteria;p__Nitrospirae;c__Nitrospira;o__Nitrospirales;
Synergistales	0.00144	0.002017	9e-06	2.7e-05	0	9e-06	9e-06	0	k__Bacteria;p__Synergistetes;c__Synergistia;o__Synergistales;
Cytophagales	0	0	4.4e-05	0.002302	0.00056	0.002026	8.9e-05	6.2e-05	k__Bacteria;p__Bacteroidetes;c__Cytophagia;o__Cytophagales;
Caulobacterales	6.2e-05	4.4e-05	0.000204	0.001866	0.000755	0.002648	0.00048	0.000116	k__Bacteria;p__Proteobacteria;c__Alphaproteobacteria;o__Caulobacterales;
Bacillales	0.001653	0.000151	8.9e-05	0.000178	0.00024	9.8e-05	0.000187	4.4e-05	k__Bacteria;p__Firmicutes;c__Bacilli;o__Bacillales;
Rhodocyclales	0.000196	0.000453	0.000222	0.001413	0.002373	0.001484	0.000169	0.000355	k__Bacteria;p__Proteobacteria;c__Betaproteobacteria;o__Rhodocyclales;
[Rhodothermales]	0	0	3.6e-05	0.001449	8e-05	0	1.8e-05	0	k__Bacteria;p__Bacteroidetes;c__[Rhodothermi];o__[Rhodothermales];
Verrucomicrobiales	0.000284	0	6.2e-05	0.001866	0.001644	0.000906	8e-05	6.2e-05	k__Bacteria;p__Verrucomicrobia;c__Verrucomicrobiae;o__Verrucomicrobiales;
Nostocales	0	0	9e-06	0.001493	7.1e-05	1.8e-05	9e-06	9e-06	k__Bacteria;p__Cyanobacteria;c__Nostocophycideae;o__Nostocales;
iii1-15	4.4e-05	1.8e-05	0.00088	0.002408	0.001822	0.002213	6.2e-05	0.00016	k__Bacteria;p__Acidobacteria;c__Acidobacteria-6;o__iii1-15;
Bdellovibrionales	0	0	2.7e-05	0.000782	0.001218	0.001777	6.2e-05	7.1e-05	k__Bacteria;p__Proteobacteria;c__Deltaproteobacteria;o__Bdellovibrionales;
Desulfarculales	0.000915	0.001724	0	0	9e-06	9e-06	0	9e-06	k__Bacteria;p__Proteobacteria;c__Deltaproteobacteria;o__Desulfarculales;
ASSO-13	0	9e-06	0.000729	0.001733	0.002009	0.001609	0.001564	0.000764	k__Bacteria;p__Proteobacteria;c__Betaproteobacteria;o__ASSO-13;
HOC36	0	0	0.000809	0.002346	0.002017	0.002088	0.000942	0.001066	k__Bacteria;p__Proteobacteria;c__Gammaproteobacteria;o__HOC36;
MLE1-12	0	0	0.000613	0.001795	0.001226	0.000995	0.000462	0.000587	k__Bacteria;p__Cyanobacteria;c__4C0d-2;o__MLE1-12;
Ignavibacteriales	0	0	0.000818	0.002017	0.001333	0.001697	0.000818	0.000818	k__Bacteria;p__Chlorobi;c__Ignavibacteria;o__Ignavibacteriales;
Methylophilales	7.1e-05	2.7e-05	0.000391	0.00112	0.001715	0.000986	0.000222	0.000693	k__Bacteria;p__Proteobacteria;c__Betaproteobacteria;o__Methylophilales;
Oceanospirillales	0.000667	0.000533	3.6e-05	8e-05	8e-05	0.00088	1.8e-05	2.7e-05	k__Bacteria;p__Proteobacteria;c__Gammaproteobacteria;o__Oceanospirillales;
MWH-UniP1	0	0	2.7e-05	0.001466	0	3.6e-05	1.8e-05	1.8e-05	k__Bacteria;p__Proteobacteria;c__Betaproteobacteria;o__MWH-UniP1;
RF39	0.00072	3.6e-05	0	0	0	0	0	0	k__Bacteria;p__Tenericutes;c__Mollicutes;o__RF39;
Acidimicrobiales	1.8e-05	0	0.000249	0.001564	0.00064	0.000684	0.000258	0.000169	k__Bacteria;p__Actinobacteria;c__Acidimicrobiia;o__Acidimicrobiales;
Haptophyceae	0	0	0	0.001004	0.000382	8.9e-05	0	0	k__Bacteria;p__Cyanobacteria;c__Chloroplast;o__Haptophyceae;
MND1	1.8e-05	0	0.000498	0.001173	0.001244	0.000853	9.8e-05	0.000773	k__Bacteria;p__Proteobacteria;c__Betaproteobacteria;o__MND1;
Chromatiales	0	0	0.000631	0.001742	0.001333	0.001404	0.000311	0.000738	k__Bacteria;p__Proteobacteria;c__Gammaproteobacteria;o__Chromatiales;
Syntrophobacterales	0	9e-06	0.000667	0.001644	0.00128	0.001262	5.3e-05	0.000187	k__Bacteria;p__Proteobacteria;c__Deltaproteobacteria;o__Syntrophobacterales;
Coriobacteriales	0.000498	0.0012	0	9e-06	0	0	0	0	k__Bacteria;p__Actinobacteria;c__Coriobacteriia;o__Coriobacteriales;
Desulfobacterales	0	2.7e-05	0.00024	0.000933	0.000631	0.000791	0.000711	0.000169	k__Bacteria;p__Proteobacteria;c__Deltaproteobacteria;o__Desulfobacterales;
Nitrosomonadales	0	0	0.000551	0.001449	0.001244	0.001262	0.000373	0.000693	k__Bacteria;p__Proteobacteria;c__Betaproteobacteria;o__Nitrosomonadales;
Legionellales	0	0	0.000124	0.000675	0.000729	0.000986	1.8e-05	0.000142	k__Bacteria;p__Proteobacteria;c__Gammaproteobacteria;o__Legionellales;
Procabacteriales	0	0	9e-06	0.000133	0.000658	0.000293	1.8e-05	0	k__Bacteria;p__Proteobacteria;c__Betaproteobacteria;o__Procabacteriales;
DRC31	0	0	0.000524	0.001298	0.001049	0.000898	0.000533	0.000524	k__Bacteria;p__Chloroflexi;c__Anaerolineae;o__DRC31;
Gaiellales	0	1.8e-05	0.000142	0.000435	0.00088	0.000364	0.000142	2.7e-05	k__Bacteria;p__Actinobacteria;c__Thermoleophilia;o__Gaiellales;
Chlorophyta	0	0	9e-06	0.000738	0.000515	0.000293	1.8e-05	9e-06	k__Bacteria;p__Cyanobacteria;c__Chloroplast;o__Chlorophyta;
PeHg47	0.000986	0.000738	0	0	0	0	0	9e-06	k__Bacteria;p__Planctomycetes;c__vadinHA49;o__PeHg47;
Stramenopiles	0	0	0	0.000755	0.000871	0.000116	0	0	k__Bacteria;p__Cyanobacteria;c__Chloroplast;o__Stramenopiles;
Desulfuromonadales	9e-06	9e-06	0.000382	0.000951	0.000729	0.001031	0.000613	0.000302	k__Bacteria;p__Proteobacteria;c__Deltaproteobacteria;o__Desulfuromonadales;
PB19	0	0	9e-06	3.6e-05	3.6e-05	0.000853	9e-06	9e-06	k__Bacteria;p__Proteobacteria;c__Deltaproteobacteria;o__PB19;
CCU21	0	0	0.000382	0.001173	0.000827	0.000924	2.7e-05	5.3e-05	k__Bacteria;p__Acidobacteria;c__Acidobacteria-6;o__CCU21;
Solibacterales	0	0	0.000302	0.00104	0.000658	0.000675	0.000196	0.000355	k__Bacteria;p__Acidobacteria;c__Solibacteres;o__Solibacterales;
Pirellulales	0	1.8e-05	6.2e-05	0.000675	0.000569	0.000355	4.4e-05	5.3e-05	k__Bacteria;p__Planctomycetes;c__Planctomycetia;o__Pirellulales;
Phycisphaerales	0	0	9e-06	0.000693	0.000151	6.2e-05	9e-06	2.7e-05	k__Bacteria;p__Planctomycetes;c__Phycisphaerae;o__Phycisphaerales;
GMD14H09	0	0	7.1e-05	0.000276	0.000311	0.00064	1.8e-05	8.9e-05	k__Bacteria;p__Proteobacteria;c__Deltaproteobacteria;o__GMD14H09;
Caldilineales	0	0	0.000267	0.0008	0.0008	0.000747	0.000409	0.000276	k__Bacteria;p__Chloroflexi;c__Anaerolineae;o__Caldilineales;
CCM11a	0	0	0.000204	0.000622	0.000409	0.000533	1.8e-05	0.000409	k__Bacteria;p__Planctomycetes;c__Phycisphaerae;o__CCM11a;
Sediment-1	0	0	0.000276	0.000827	0.000658	0.000684	3.6e-05	9.8e-05	k__Bacteria;p__WS3;c__PRR-12;o__Sediment-1;
BD7-3	0	0	1.8e-05	0.000435	0.00048	0.000604	0	9.8e-05	k__Bacteria;p__Proteobacteria;c__Alphaproteobacteria;o__BD7-3;
MIZ17	0	0	0.000293	0.000702	0.000782	0.000773	4.4e-05	9e-06	k__Bacteria;p__NC10;c__12-24;o__MIZ17;
NB1-j	0	0	0.000169	0.000631	0.000444	0.000675	3.6e-05	3.6e-05	k__Bacteria;p__Proteobacteria;c__Deltaproteobacteria;o__NB1-j;
BPC015	0	0	0.00016	0.000667	0.000524	0.000542	1.8e-05	0	k__Bacteria;p__Acidobacteria;c__Acidobacteria-6;o__BPC015;
Fusobacteriales	0.00024	6.2e-05	0	0	0	0	0	0	k__Bacteria;p__Fusobacteria;c__Fusobacteriia;o__Fusobacteriales;
Hydrogenophilales	9e-06	0	9.8e-05	0.00016	0.000178	0.000151	0.000293	1.8e-05	k__Bacteria;p__Proteobacteria;c__Betaproteobacteria;o__Hydrogenophilales;
envOPS12	0	0	9.8e-05	0.000524	0.000267	0.000222	4.4e-05	0.000249	k__Bacteria;p__Chloroflexi;c__Anaerolineae;o__envOPS12;
AKYG885	0	0	0.000169	0.000524	0.000418	0.000382	2.7e-05	0.000187	k__Bacteria;p__Chloroflexi;c__TK10;o__AKYG885;
CL500-15	0	0	7.1e-05	0.000258	0.000409	0.000196	8.9e-05	9.8e-05	k__Bacteria;p__Planctomycetes;c__OM190;o__CL500-15;
GCA004	0	0	0.000124	0.000382	0.000249	0.000284	0.000107	0.000133	k__Bacteria;p__Chloroflexi;c__Anaerolineae;o__GCA004;
RsaHF231	0.000249	0.000124	0	0	0	0	0	0	k__Bacteria;p__Tenericutes;c__Mollicutes;o__RsaHF231;
SJA-15	0	0	5.3e-05	0.000116	0.000133	0.000124	0.000204	9e-06	k__Bacteria;p__Chloroflexi;c__Anaerolineae;o__SJA-15;
Gemmatales	0	0	9e-06	0.000196	0.000329	6.2e-05	0	9e-06	k__Bacteria;p__Planctomycetes;c__Planctomycetia;o__Gemmatales;
Kiloniellales	0	0	0	7.1e-05	6.2e-05	0.000276	1.8e-05	4.4e-05	k__Bacteria;p__Proteobacteria;c__Alphaproteobacteria;o__Kiloniellales;
[Fimbriimonadales]	0	0	0.00016	0.000347	0.000258	0.000311	9e-06	0.000196	k__Bacteria;p__Armatimonadetes;c__[Fimbriimonadia];o__[Fimbriimonadales];
mle1-48	9e-06	0	0.000116	0.000249	0.000187	0.000258	0.000187	3.6e-05	k__Bacteria;p__Chloroflexi;c__TK17;o__mle1-48;
Deinococcales	0	0	5.3e-05	0.000338	0.000116	9.8e-05	9.8e-05	9e-06	k__Bacteria;p__[Thermi];c__Deinococci;o__Deinococcales;
CV90	0	0	8e-05	0.000187	0.000196	0.000347	0	0.000169	k__Bacteria;p__Proteobacteria;c__TA18;o__CV90;
Mycoplasmatales	0	0.000142	0	0	0	0	0	0	k__Bacteria;p__Tenericutes;c__Mollicutes;o__Mycoplasmatales;
Solirubrobacterales	0	1.8e-05	9.8e-05	0.000373	0.000249	0.000231	2.7e-05	7.1e-05	k__Bacteria;p__Actinobacteria;c__Thermoleophilia;o__Solirubrobacterales;
RB41	0	9e-06	0.000107	0.000355	0.000169	0.000258	2.7e-05	4.4e-05	k__Bacteria;p__Acidobacteria;c__[Chloracidobacteria];o__RB41;
PL-11B10	0	0	6.2e-05	5.3e-05	8.9e-05	0.000116	0.000133	3.6e-05	k__Bacteria;p__Spirochaetes;c__MVP-15;o__PL-11B10;
Methylococcales	9e-06	0	0.000116	0.000258	0.000204	0.000133	1.8e-05	0.000187	k__Bacteria;p__Proteobacteria;c__Gammaproteobacteria;o__Methylococcales;
Sva0725	0	0	6.2e-05	0.000267	0.000276	0.000231	3.6e-05	5.3e-05	k__Bacteria;p__Acidobacteria;c__Sva0725;o__Sva0725;
SBR1031	0	0	0.000178	0.00024	0.000258	0.000267	6.2e-05	0.000116	k__Bacteria;p__Chloroflexi;c__Anaerolineae;o__SBR1031;
SHA-20	0	0	5.3e-05	0.000133	0.000178	0.000142	5.3e-05	7.1e-05	k__Bacteria;p__Chloroflexi;c__Anaerolineae;o__SHA-20;
Ucn15732	0	0	7.1e-05	0.000204	0.000107	0.00016	1.8e-05	0.000151	k__Bacteria;p__[Caldithrix];c__KSB1;o__Ucn15732;
JH-WHS47	0	0	6.2e-05	0.000284	0.000178	0.000231	1.8e-05	9e-06	k__Bacteria;p__NC10;c__12-24;o__JH-WHS47;
32-20	0	9e-06	0.000107	0.00024	0.000187	0.000258	9e-06	1.8e-05	k__Bacteria;p__Acidobacteria;c__iii1-8;o__32-20;
Thiotrichales	9e-06	9e-06	8e-05	0.000204	0.000124	0.000213	2.7e-05	2.7e-05	k__Bacteria;p__Proteobacteria;c__Gammaproteobacteria;o__Thiotrichales;
Deferribacterales	0.000187	0.000124	0	0	0	0	0	0	k__Bacteria;p__Deferribacteres;c__Deferribacteres;o__Deferribacterales;
IS-44	0	0	1.8e-05	0.000169	0.000124	4.4e-05	0	9e-06	k__Bacteria;p__Proteobacteria;c__Betaproteobacteria;o__IS-44;
Planctomycetales	0	0	5.3e-05	0.000142	0.000107	5.3e-05	9e-06	7.1e-05	k__Bacteria;p__Planctomycetes;c__Planctomycetia;o__Planctomycetales;
GN03	0	0	0	0.000107	6.2e-05	7.1e-05	8.9e-05	9e-06	k__Bacteria;p__WS3;c__PRR-12;o__GN03;
Acidobacteriales	1.8e-05	0	4.4e-05	0.000213	0.000142	0.000116	9e-06	0	k__Bacteria;p__Acidobacteria;c__Acidobacteriia;o__Acidobacteriales;
Opitutales	0	9e-06	1.8e-05	0.000133	8.9e-05	3.6e-05	0	9e-06	k__Bacteria;p__Verrucomicrobia;c__Opitutae;o__Opitutales;
PYR10d3	0	0	8e-05	8.9e-05	0.000116	0.000107	8e-05	2.7e-05	k__Bacteria;p__Proteobacteria;c__Gammaproteobacteria;o__PYR10d3;
SB-34	0	0	2.7e-05	0.000107	0.000133	0.000133	9e-06	0	k__Bacteria;p__Chloroflexi;c__Anaerolineae;o__SB-34;
Ellin6067	0	0	6.2e-05	8.9e-05	0.000124	9.8e-05	1.8e-05	4.4e-05	k__Bacteria;p__Proteobacteria;c__Betaproteobacteria;o__Ellin6067;
[Leptospirales]	0	7.1e-05	2.7e-05	0.000116	7.1e-05	8.9e-05	1.8e-05	7.1e-05	k__Bacteria;p__Spirochaetes;c__[Leptospirae];o__[Leptospirales];
Ellin6513	0	0	9e-06	7.1e-05	0.000124	8e-05	0	0	k__Bacteria;p__Acidobacteria;c__DA052;o__Ellin6513;
[Cerasicoccales]	5.3e-05	7.1e-05	0	0	0	0	0	0	k__Bacteria;p__Verrucomicrobia;c__Opitutae;o__[Cerasicoccales];
pLW-97	0	0	4.4e-05	8e-05	0.000133	5.3e-05	0	0	k__Bacteria;p__Chloroflexi;c__Anaerolineae;o__pLW-97;
Methylomirabiliales	0	0	7.1e-05	0.000116	0.000107	0.000169	0	0	k__Bacteria;p__NC10;c__12-24;o__Methylomirabiliales;
Vibrionales	0.000116	0.000116	0	9e-06	1.8e-05	1.8e-05	1.8e-05	0	k__Bacteria;p__Proteobacteria;c__Gammaproteobacteria;o__Vibrionales;
0319-7L14	0	0	8e-05	0.000116	0.000142	5.3e-05	9e-06	2.7e-05	k__Bacteria;p__Actinobacteria;c__MB-A2-108;o__0319-7L14;
PK329	0	0	9.8e-05	8.9e-05	9.8e-05	0.000151	0	8.9e-05	k__Bacteria;p__Chlorobi;c__BSV26;o__PK329;
RF32	0.000124	2.7e-05	0	0	0	0	0	0	k__Bacteria;p__Proteobacteria;c__Alphaproteobacteria;o__RF32;
JH-WHS99	0	0	2.7e-05	0.000116	9.8e-05	6.2e-05	0	0	k__Bacteria;p__Acidobacteria;c__Solibacteres;o__JH-WHS99;
SC-I-84	1.8e-05	1.8e-05	8.9e-05	4.4e-05	0.000124	7.1e-05	4.4e-05	7.1e-05	k__Bacteria;p__Proteobacteria;c__Betaproteobacteria;o__SC-I-84;
AKYG1722	0	0	6.2e-05	0.000107	4.4e-05	0.000107	5.3e-05	9e-06	k__Bacteria;p__Chloroflexi;c__Thermomicrobia;o__AKYG1722;
Aeromonadales	3.6e-05	7.1e-05	9e-06	2.7e-05	1.8e-05	3.6e-05	6.2e-05	1.8e-05	k__Bacteria;p__Proteobacteria;c__Gammaproteobacteria;o__Aeromonadales;
H39	0	0	4.4e-05	9.8e-05	7.1e-05	6.2e-05	0	0	k__Bacteria;p__Chloroflexi;c__Anaerolineae;o__H39;
Chlamydiales	0	0	1.8e-05	0.000107	7.1e-05	5.3e-05	1.8e-05	5.3e-05	k__Bacteria;p__Chlamydiae;c__Chlamydiia;o__Chlamydiales;
JG30-KF-CM45	0	0	4.4e-05	0.000116	0.000107	8e-05	1.8e-05	7.1e-05	k__Bacteria;p__Chloroflexi;c__Thermomicrobia;o__JG30-KF-CM45;
S-70	0	0	1.8e-05	6.2e-05	2.7e-05	3.6e-05	1.8e-05	8e-05	k__Bacteria;p__Planctomycetes;c__Phycisphaerae;o__S-70;
agg27	0	0	0	7.1e-05	4.4e-05	8e-05	0	9e-06	k__Bacteria;p__Planctomycetes;c__OM190;o__agg27;
PK29	0	0	9e-06	9.8e-05	4.4e-05	3.6e-05	0	0	k__Bacteria;p__Acidobacteria;c__[Chloracidobacteria];o__PK29;
MVS-107	0	0	2.7e-05	7.1e-05	7.1e-05	6.2e-05	0	3.6e-05	k__Bacteria;p__Planctomycetes;c__C6;o__MVS-107;
wb1_H11	0	0	3.6e-05	0.000116	3.6e-05	8e-05	0	0	k__Bacteria;p__WS3;c__PRR-12;o__wb1_H11;
I025	1.8e-05	6.2e-05	0	0	0	0	0	0	k__Bacteria;p__TM7;c__TM7-3;o__I025;
[Marinicellales]	0	0	2.7e-05	5.3e-05	1.8e-05	1.8e-05	0	4.4e-05	k__Bacteria;p__Proteobacteria;c__Gammaproteobacteria;o__[Marinicellales];
Rubrobacterales	0	0	0	5.3e-05	9e-06	1.8e-05	0	0	k__Bacteria;p__Actinobacteria;c__Rubrobacteria;o__Rubrobacterales;
WCHB1-41	3.6e-05	6.2e-05	9e-06	4.4e-05	9e-06	9e-06	0	1.8e-05	k__Bacteria;p__Verrucomicrobia;c__Verruco-5;o__WCHB1-41;
LD1-PA13	0	0	9e-06	6.2e-05	7.1e-05	6.2e-05	0	0	k__Bacteria;p__WS3;c__PRR-12;o__LD1-PA13;
B97	0	0	9e-06	9e-06	9e-06	0	3.6e-05	0	k__Bacteria;p__Planctomycetes;c__Planctomycetia;o__B97;
KD8-87	0	0	2.7e-05	7.1e-05	6.2e-05	7.1e-05	2.7e-05	9e-06	k__Bacteria;p__Gemmatimonadetes;c__Gemmatimonadetes;o__KD8-87;
E29	0	0	3.6e-05	3.6e-05	5.3e-05	3.6e-05	9e-06	0	k__Bacteria;p__Acidobacteria;c__DA052;o__E29;
34P16	0	0	0	1.8e-05	1.8e-05	4.4e-05	3.6e-05	2.7e-05	k__Bacteria;p__Proteobacteria;c__Gammaproteobacteria;o__34P16;
[Entotheonellales]	0	0	3.6e-05	0	1.8e-05	4.4e-05	0	0	k__Bacteria;p__Proteobacteria;c__Deltaproteobacteria;o__[Entotheonellales];
HTCC2188	0	9e-06	1.8e-05	3.6e-05	9e-06	1.8e-05	0	0	k__Bacteria;p__Proteobacteria;c__Gammaproteobacteria;o__HTCC2188;
S0208	0	0	9e-06	4.4e-05	8e-05	5.3e-05	0	0	k__Bacteria;p__Chloroflexi;c__Anaerolineae;o__S0208;
Anaerolineales	0	0	9e-06	6.2e-05	3.6e-05	7.1e-05	5.3e-05	9e-06	k__Bacteria;p__Chloroflexi;c__Anaerolineae;o__Anaerolineales;
Sphaerochaetales	0	0	1.8e-05	9e-06	4.4e-05	3.6e-05	1.8e-05	0	k__Bacteria;p__Spirochaetes;c__Spirochaetes;o__Sphaerochaetales;
PHOS-HD29	0	0	0	3.6e-05	5.3e-05	0	0	0	k__Bacteria;p__Proteobacteria;c__TA18;o__PHOS-HD29;
LD1-PB3	0	0	9e-06	2.7e-05	3.6e-05	9e-06	0	0	k__Bacteria;p__Verrucomicrobia;c__Verruco-5;o__LD1-PB3;
Fibrobacterales	2.7e-05	2.7e-05	0	0	0	0	0	0	k__Bacteria;p__Fibrobacteres;c__Fibrobacteria;o__Fibrobacterales;
Cenarchaeales	0	0	1.8e-05	1.8e-05	9e-06	4.4e-05	0	0	k__Archaea;p__Crenarchaeota;c__Thaumarchaeota;o__Cenarchaeales;
Elusimicrobiales	9e-06	2.7e-05	0	0	0	9e-06	0	0	k__Bacteria;p__Elusimicrobia;c__Elusimicrobia;o__Elusimicrobiales;
MIZ46	0	0	0	3.6e-05	0	4.4e-05	0	9e-06	k__Bacteria;p__Proteobacteria;c__Deltaproteobacteria;o__MIZ46;
d113	0	0	0	1.8e-05	2.7e-05	0	0	0	k__Bacteria;p__Planctomycetes;c__C6;o__d113;
Gemellales	0	2.7e-05	0	9e-06	0	0	0	0	k__Bacteria;p__Firmicutes;c__Bacilli;o__Gemellales;
FAC88	0	0	0	2.7e-05	9e-06	0	0	0	k__Bacteria;p__Elusimicrobia;c__Elusimicrobia;o__FAC88;
MVS-40	0	0	0	1.8e-05	0	9e-06	0	0	k__Bacteria;p__Acidobacteria;c__BPC102;o__MVS-40;
Chthonomonadales	0	0	1.8e-05	9e-06	1.8e-05	0	0	1.8e-05	k__Bacteria;p__Armatimonadetes;c__Chthonomonadetes;o__Chthonomonadales;
Turicibacterales	0	0	1.8e-05	1.8e-05	9e-06	9e-06	0	0	k__Bacteria;p__Firmicutes;c__Bacilli;o__Turicibacterales;
WCHB1-50	0	0	1.8e-05	1.8e-05	0	1.8e-05	0	1.8e-05	k__Bacteria;p__Chloroflexi;c__Anaerolineae;o__WCHB1-50;
Holophagales	0	0	0	2.7e-05	9e-06	9e-06	0	0	k__Bacteria;p__Acidobacteria;c__Holophagae;o__Holophagales;
Caldithrixales	0	0	0	0	1.8e-05	0	0	0	k__Bacteria;p__Caldithrix;c__Caldithrixae;o__Caldithrixales;
Gallionellales	0	0	0	0	0	2.7e-05	0	0	k__Bacteria;p__Proteobacteria;c__Betaproteobacteria;o__Gallionellales;
GW-28	0	0	0	9e-06	0	1.8e-05	0	0	k__Bacteria;p__Proteobacteria;c__Deltaproteobacteria;o__GW-28;
Chroococcales	0	0	0	1.8e-05	9e-06	0	0	0	k__Bacteria;p__Cyanobacteria;c__Oscillatoriophycideae;o__Chroococcales;
mle1-8	0	0	0	2.7e-05	0	2.7e-05	0	9e-06	k__Bacteria;p__Planctomycetes;c__Phycisphaerae;o__mle1-8;
MBNT15	0	0	9e-06	1.8e-05	0	5.3e-05	0	0	k__Bacteria;p__Proteobacteria;c__Deltaproteobacteria;o__MBNT15;
DS-100	0	0	0	9e-06	0	1.8e-05	0	0	k__Bacteria;p__Acidobacteria;c__[Chloracidobacteria];o__DS-100;
Acholeplasmatales	0	0	9e-06	1.8e-05	0	2.7e-05	1.8e-05	0	k__Bacteria;p__Tenericutes;c__Mollicutes;o__Acholeplasmatales;
2019-11-24	0	0	0	1.8e-05	1.8e-05	9e-06	0	0	k__Bacteria;p__Acidobacteria;c__[Chloracidobacteria];o__11-24;
Sva0853	0	0	9e-06	9e-06	1.8e-05	9e-06	0	2.7e-05	k__Bacteria;p__Proteobacteria;c__Deltaproteobacteria;o__Sva0853;
Pla1	0	0	9e-06	9e-06	0	1.8e-05	0	0	k__Bacteria;p__Planctomycetes;c__Phycisphaerae;o__Pla1;
Gemmatimonadales	0	0	0	0	1.8e-05	0	0	0	k__Bacteria;p__Gemmatimonadetes;c__Gemmatimonadetes;o__Gemmatimonadales;
C20	0	0	9e-06	0	9e-06	0	0	0	k__Bacteria;p__Chlorobi;c__BSV26;o__C20;
Z20	0	0	0	0	0	0	9e-06	0	k__Bacteria;p__Lentisphaerae;c__[Lentisphaeria];o__Z20;
YS2	0	0	0	0	0	0	9e-06	0	k__Bacteria;p__Cyanobacteria;c__4C0d-2;o__YS2;
CFB-26	0	0	0	0	0	9e-06	0	0	k__Bacteria;p__Chloroflexi;c__Anaerolineae;o__CFB-26;
Cryptophyta	0	0	0	9e-06	9e-06	9e-06	0	0	k__Bacteria;p__Cyanobacteria;c__Chloroplast;o__Cryptophyta;
EW055	0	0	0	0	9e-06	9e-06	0	0	k__Bacteria;p__TM7;c__TM7-3;o__EW055;
Spirobacillales	0	0	0	9e-06	0	9e-06	0	9e-06	k__Bacteria;p__Proteobacteria;c__Deltaproteobacteria;o__Spirobacillales;
Methylacidiphilales	0	9e-06	0	1.8e-05	1.8e-05	0	0	0	k__Bacteria;p__Verrucomicrobia;c__[Methylacidiphilae];o__Methylacidiphilales;
Ellin329	0	0	0	9e-06	0	9e-06	0	0	k__Bacteria;p__Proteobacteria;c__Alphaproteobacteria;o__Ellin329;
Nitrososphaerales	0	0	0	0	0	9e-06	0	0	k__Archaea;p__Crenarchaeota;c__Thaumarchaeota;o__Nitrososphaerales;
B07_WMSP1	0	0	0	0	0	9e-06	0	0	k__Bacteria;p__Chloroflexi;c__TK10;o__B07_WMSP1;
SJA-22	0	0	9e-06	9e-06	1.8e-05	9e-06	0	0	k__Bacteria;p__Armatimonadetes;c__Chthonomonadetes;o__SJA-22;
A31	0	0	0	1.8e-05	9e-06	9e-06	0	0	k__Bacteria;p__Chloroflexi;c__Anaerolineae;o__A31;
Euzebyales	0	0	0	0	1.8e-05	0	0	0	k__Bacteria;p__Actinobacteria;c__Nitriliruptoria;o__Euzebyales;
N1423WL	0	0	0	0	0	1.8e-05	0	0	k__Bacteria;p__Gemmatimonadetes;c__Gemmatimonadetes;o__N1423WL;
Others	0.005057	0.004017	0.009189	0.031692	0.035629	0.038464	0.005199	0.009936	Others

## Sheet: Family
Taxonomy	MG	HG	SHG	HHG	FHG	SMG	FMG	HMG	Tax_detail
Neisseriaceae	0.250789	0.126421	0.05423	0.130527	0.193902	0.173025	0.421344	0.279574	k__Bacteria;p__Proteobacteria;c__Betaproteobacteria;o__Neisseriales;f__Neisseriaceae;
Lactobacillaceae	0.096906	0.19903	0.162912	0.263382	0.238044	0.134304	0.138036	0.205944	k__Bacteria;p__Firmicutes;c__Bacilli;o__Lactobacillales;f__Lactobacillaceae;
Enterobacteriaceae	0.017988	0.009527	0.009181	0.115258	0.021996	0.011749	0.110513	0.226687	k__Bacteria;p__Proteobacteria;c__Gammaproteobacteria;o__Enterobacteriales;f__Enterobacteriaceae;
Bifidobacteriaceae	0.025284	0.100044	0.050995	0.022111	0.053243	0.047049	0.030768	0.013215	k__Bacteria;p__Actinobacteria;c__Actinobacteria;o__Bifidobacteriales;f__Bifidobacteriaceae;
Acetobacteraceae	0.028244	0.067285	0.007359	0.009314	0.015668	0.015019	0.028439	0.003119	k__Bacteria;p__Proteobacteria;c__Alphaproteobacteria;o__Rhodospirillales;f__Acetobacteraceae;
Lachnospiraceae	0.038917	0.015908	0.000187	0.000364	0.00032	0.000444	0.000347	0.000124	k__Bacteria;p__Firmicutes;c__Clostridia;o__Clostridiales;f__Lachnospiraceae;
Ruminococcaceae	0.026591	0.011278	0.000107	0.000222	0.00024	0.000409	0.000196	0.000107	k__Bacteria;p__Firmicutes;c__Clostridia;o__Clostridiales;f__Ruminococcaceae;
Bacteroidaceae	0.027773	0.020947	0	0.000169	7.1e-05	0.000267	0.000169	9e-06	k__Bacteria;p__Bacteroidetes;c__Bacteroidia;o__Bacteroidales;f__Bacteroidaceae;
mitochondria	0.000613	9.8e-05	0.000133	6.2e-05	4.4e-05	0.019205	9e-06	0	k__Bacteria;p__Proteobacteria;c__Alphaproteobacteria;o__Rickettsiales;f__mitochondria;
Xanthobacteraceae	0	0	0.000355	0.000755	0.000613	0.026528	0.000755	8e-05	k__Bacteria;p__Proteobacteria;c__Alphaproteobacteria;o__Rhizobiales;f__Xanthobacteraceae;
Rhodobacteraceae	6.2e-05	1.8e-05	0.000631	0.008194	0.010487	0.014931	0.000578	0.000347	k__Bacteria;p__Proteobacteria;c__Alphaproteobacteria;o__Rhodobacterales;f__Rhodobacteraceae;
Comamonadaceae	0.000249	7.1e-05	0.003448	0.011269	0.0143	0.007563	0.003271	0.003946	k__Bacteria;p__Proteobacteria;c__Betaproteobacteria;o__Burkholderiales;f__Comamonadaceae;
Saprospiraceae	0	9e-06	0.000204	0.011891	0.009483	0.015002	0.000284	0.000338	k__Bacteria;p__Bacteroidetes;c__[Saprospirae];o__[Saprospirales];f__Saprospiraceae;
Veillonellaceae	0.005546	0.002817	0	0	2.7e-05	2.7e-05	0	1.8e-05	k__Bacteria;p__Firmicutes;c__Clostridia;o__Clostridiales;f__Veillonellaceae;
Synechococcaceae	0	0	6.2e-05	0.004675	0.003555	0.000667	4.4e-05	1.8e-05	k__Bacteria;p__Cyanobacteria;c__Synechococcophycideae;o__Synechococcales;f__Synechococcaceae;
R4-41B	0	0	9e-06	0.003546	0.001662	0.001262	9e-06	3.6e-05	k__Bacteria;p__Verrucomicrobia;c__[Pedosphaerae];o__[Pedosphaerales];f__R4-41B;
Erysipelotrichaceae	0.003848	0.001502	4.4e-05	7.1e-05	8e-05	0.000107	5.3e-05	1.8e-05	k__Bacteria;p__Firmicutes;c__Erysipelotrichi;o__Erysipelotrichales;f__Erysipelotrichaceae;
Rikenellaceae	0.006265	0.003537	9e-06	2.7e-05	2.7e-05	2.7e-05	5.3e-05	1.8e-05	k__Bacteria;p__Bacteroidetes;c__Bacteroidia;o__Bacteroidales;f__Rikenellaceae;
Sphingomonadaceae	0.000142	8e-05	0.000604	0.002782	0.006043	0.002702	0.000906	0.000471	k__Bacteria;p__Proteobacteria;c__Alphaproteobacteria;o__Sphingomonadales;f__Sphingomonadaceae;
Porphyromonadaceae	0.003377	0.005483	5.3e-05	0.000569	0.000258	0.000435	0.000382	9e-06	k__Bacteria;p__Bacteroidetes;c__Bacteroidia;o__Bacteroidales;f__Porphyromonadaceae;
Pseudanabaenaceae	0	0	9e-06	0.002417	0.002426	0.002853	2.7e-05	2.7e-05	k__Bacteria;p__Cyanobacteria;c__Synechococcophycideae;o__Pseudanabaenales;f__Pseudanabaenaceae;
Campylobacteraceae	0.000551	8.9e-05	0.000809	0.001262	0.001093	0.001289	0.002755	0	k__Bacteria;p__Proteobacteria;c__Epsilonproteobacteria;o__Campylobacterales;f__Campylobacteraceae;
Hyphomicrobiaceae	9.8e-05	7.1e-05	0.001937	0.003777	0.002951	0.006328	0.002302	0.001111	k__Bacteria;p__Proteobacteria;c__Alphaproteobacteria;o__Rhizobiales;f__Hyphomicrobiaceae;
[Chthoniobacteraceae]	9e-06	0	1.8e-05	0.006265	0.002417	0.000667	1.8e-05	1.8e-05	k__Bacteria;p__Verrucomicrobia;c__[Spartobacteria];o__[Chthoniobacterales];f__[Chthoniobacteraceae];
Spirochaetaceae	0.001235	0.003404	3.6e-05	1.8e-05	4.4e-05	2.7e-05	3.6e-05	9e-06	k__Bacteria;p__Spirochaetes;c__Spirochaetes;o__Spirochaetales;f__Spirochaetaceae;
Desulfovibrionaceae	0.003306	0.003582	1.8e-05	5.3e-05	6.2e-05	7.1e-05	4.4e-05	0	k__Bacteria;p__Proteobacteria;c__Deltaproteobacteria;o__Desulfovibrionales;f__Desulfovibrionaceae;
Rhodospirillaceae	1.8e-05	9e-06	0.001262	0.003413	0.002266	0.003866	0.001066	0.000782	k__Bacteria;p__Proteobacteria;c__Alphaproteobacteria;o__Rhodospirillales;f__Rhodospirillaceae;
Alcaligenaceae	0.000684	0.000338	0.000178	0.001066	0.002062	0.000418	0.000382	0.000249	k__Bacteria;p__Proteobacteria;c__Betaproteobacteria;o__Burkholderiales;f__Alcaligenaceae;
Phormidiaceae	0	0	0	0.002186	0.000835	0.000293	9e-06	0	k__Bacteria;p__Cyanobacteria;c__Oscillatoriophycideae;o__Oscillatoriales;f__Phormidiaceae;
Sinobacteraceae	2.7e-05	0	0.0012	0.004159	0.002755	0.003022	0.001786	0.000658	k__Bacteria;p__Proteobacteria;c__Gammaproteobacteria;o__Xanthomonadales;f__Sinobacteraceae;
Cryomorphaceae	0	0	0.000151	0.002755	0.000729	0.001849	0.000258	0.000267	k__Bacteria;p__Bacteroidetes;c__Flavobacteriia;o__Flavobacteriales;f__Cryomorphaceae;
Streptococcaceae	0.002062	0.003582	0.000169	0.0004	0.00032	0.000382	0.000329	6.2e-05	k__Bacteria;p__Firmicutes;c__Bacilli;o__Lactobacillales;f__Streptococcaceae;
Desulfomicrobiaceae	0	0	0.000409	0.001022	0.000898	0.001226	0.00168	9e-06	k__Bacteria;p__Proteobacteria;c__Deltaproteobacteria;o__Desulfovibrionales;f__Desulfomicrobiaceae;
Caulobacteraceae	6.2e-05	4.4e-05	0.000204	0.001866	0.000755	0.002648	0.00048	0.000116	k__Bacteria;p__Proteobacteria;c__Alphaproteobacteria;o__Caulobacterales;f__Caulobacteraceae;
Moraxellaceae	0.002266	0.000711	0.00136	0.003146	0.003182	0.002897	0.00232	0.002044	k__Bacteria;p__Proteobacteria;c__Gammaproteobacteria;o__Pseudomonadales;f__Moraxellaceae;
Rhodocyclaceae	0.000196	0.000453	0.000222	0.001413	0.002373	0.001484	0.000169	0.000355	k__Bacteria;p__Proteobacteria;c__Betaproteobacteria;o__Rhodocyclales;f__Rhodocyclaceae;
Christensenellaceae	0.001306	0.000684	0	0	0	0	0	0	k__Bacteria;p__Firmicutes;c__Clostridia;o__Clostridiales;f__Christensenellaceae;
Dethiosulfovibrionaceae	0.001218	0.001751	9e-06	2.7e-05	0	9e-06	9e-06	0	k__Bacteria;p__Synergistetes;c__Synergistia;o__Synergistales;f__Dethiosulfovibrionaceae;
Cytophagaceae	0	0	3.6e-05	0.000347	0.000107	0.001635	3.6e-05	4.4e-05	k__Bacteria;p__Bacteroidetes;c__Cytophagia;o__Cytophagales;f__Cytophagaceae;
Bacillaceae	0.001333	1.8e-05	0	3.6e-05	7.1e-05	9e-06	1.8e-05	0	k__Bacteria;p__Firmicutes;c__Bacilli;o__Bacillales;f__Bacillaceae;
[Balneolaceae]	0	0	9e-06	0.00144	6.2e-05	0	1.8e-05	0	k__Bacteria;p__Bacteroidetes;c__[Rhodothermi];o__[Rhodothermales];f__[Balneolaceae];
Verrucomicrobiaceae	0.000284	0	6.2e-05	0.001866	0.001644	0.000906	8e-05	6.2e-05	k__Bacteria;p__Verrucomicrobia;c__Verrucomicrobiae;o__Verrucomicrobiales;f__Verrucomicrobiaceae;
Nostocaceae	0	0	9e-06	0.001493	7.1e-05	1.8e-05	9e-06	9e-06	k__Bacteria;p__Cyanobacteria;c__Nostocophycideae;o__Nostocales;f__Nostocaceae;
Xanthomonadaceae	0.000151	4.4e-05	0.000427	0.002177	0.001218	0.001031	9.8e-05	0.000382	k__Bacteria;p__Proteobacteria;c__Gammaproteobacteria;o__Xanthomonadales;f__Xanthomonadaceae;
Microbacteriaceae	3.6e-05	0	9.8e-05	0.002	0.000258	0.00072	0.000267	3.6e-05	k__Bacteria;p__Actinobacteria;c__Actinobacteria;o__Actinomycetales;f__Microbacteriaceae;
Desulfarculaceae	0.000915	0.001724	0	0	9e-06	9e-06	0	9e-06	k__Bacteria;p__Proteobacteria;c__Deltaproteobacteria;o__Desulfarculales;f__Desulfarculaceae;
Bacteriovoracaceae	0	0	9e-06	0.000515	0.001022	0.001635	2.7e-05	5.3e-05	k__Bacteria;p__Proteobacteria;c__Deltaproteobacteria;o__Bdellovibrionales;f__Bacteriovoracaceae;
Carnobacteriaceae	4.4e-05	0	0.000622	0.001173	0.000906	0.001084	0.001209	0.000187	k__Bacteria;p__Firmicutes;c__Bacilli;o__Lactobacillales;f__Carnobacteriaceae;
Nitrospiraceae	0	0	0.000915	0.002186	0.001795	0.001795	4.4e-05	0.000498	k__Bacteria;p__Nitrospirae;c__Nitrospira;o__Nitrospirales;f__Nitrospiraceae;
Chitinophagaceae	0	1.8e-05	1.8e-05	0.000711	0.000169	0.001164	5.3e-05	6.2e-05	k__Bacteria;p__Bacteroidetes;c__[Saprospirae];o__[Saprospirales];f__Chitinophagaceae;
ACK-M1	0	0	9e-06	0.001351	1.8e-05	4.4e-05	9e-06	2.7e-05	k__Bacteria;p__Actinobacteria;c__Actinobacteria;o__Actinomycetales;f__ACK-M1;
Methylophilaceae	3.6e-05	2.7e-05	0.000391	0.00112	0.001715	0.000986	0.000222	0.000693	k__Bacteria;p__Proteobacteria;c__Betaproteobacteria;o__Methylophilales;f__Methylophilaceae;
Pseudomonadaceae	0.000862	0.000595	0.000347	0.001271	0.001662	0.0012	0.000311	0.000187	k__Bacteria;p__Proteobacteria;c__Gammaproteobacteria;o__Pseudomonadales;f__Pseudomonadaceae;
Ignavibacteriaceae	0	0	0.000675	0.001795	0.001111	0.001502	0.000747	0.00072	k__Bacteria;p__Chlorobi;c__Ignavibacteria;o__Ignavibacteriales;f__Ignavibacteriaceae;
Oceanospirillaceae	0	0	9e-06	1.8e-05	9e-06	0.000809	0	0	k__Bacteria;p__Proteobacteria;c__Gammaproteobacteria;o__Oceanospirillales;f__Oceanospirillaceae;
Hyphomonadaceae	9e-06	0	0.000222	0.001742	0.000889	0.001324	0.000249	0.000222	k__Bacteria;p__Proteobacteria;c__Alphaproteobacteria;o__Rhodobacterales;f__Hyphomonadaceae;
Clostridiaceae	0.001111	0.000587	0.000258	0.000551	0.000409	0.000489	0.000471	0.000169	k__Bacteria;p__Firmicutes;c__Clostridia;o__Clostridiales;f__Clostridiaceae;
Mycobacteriaceae	1.8e-05	0	4.4e-05	0.000933	0.000862	0.000293	6.2e-05	2.7e-05	k__Bacteria;p__Actinobacteria;c__Actinobacteria;o__Actinomycetales;f__Mycobacteriaceae;
0319-6A21	0	0	0.00056	0.001644	0.001333	0.001333	4.4e-05	2.7e-05	k__Bacteria;p__Nitrospirae;c__Nitrospira;o__Nitrospirales;f__0319-6A21;
Coriobacteriaceae	0.000498	0.0012	0	9e-06	0	0	0	0	k__Bacteria;p__Actinobacteria;c__Coriobacteriia;o__Coriobacteriales;f__Coriobacteriaceae;
OM27	0	0	0.000667	0.001617	0.001404	0.001537	0.000204	0.000942	k__Bacteria;p__Proteobacteria;c__Deltaproteobacteria;o__Myxococcales;f__OM27;
Syntrophobacteraceae	0	0	0.000613	0.001529	0.001155	0.001209	5.3e-05	0.000151	k__Bacteria;p__Proteobacteria;c__Deltaproteobacteria;o__Syntrophobacterales;f__Syntrophobacteraceae;
Flavobacteriaceae	0	0	7.1e-05	0.000391	0.000178	0.001022	0.000124	9e-06	k__Bacteria;p__Bacteroidetes;c__Flavobacteriia;o__Flavobacteriales;f__Flavobacteriaceae;
Procabacteriaceae	0	0	9e-06	0.000133	0.000658	0.000293	1.8e-05	0	k__Bacteria;p__Proteobacteria;c__Betaproteobacteria;o__Procabacteriales;f__Procabacteriaceae;
SB-1	0.000284	6.2e-05	0.000133	0.001244	0.000747	0.001093	0.000515	3.6e-05	k__Bacteria;p__Bacteroidetes;c__Bacteroidia;o__Bacteroidales;f__SB-1;
Nitrosomonadaceae	0	0	0.00048	0.001315	0.001093	0.00112	0.000373	0.000684	k__Bacteria;p__Proteobacteria;c__Betaproteobacteria;o__Nitrosomonadales;f__Nitrosomonadaceae;
Enterococcaceae	7.1e-05	0.000587	8e-05	8e-05	9.8e-05	6.2e-05	0.000187	0	k__Bacteria;p__Firmicutes;c__Bacilli;o__Lactobacillales;f__Enterococcaceae;
C111	9e-06	0	2.7e-05	0.000844	8.9e-05	8e-05	2.7e-05	9e-06	k__Bacteria;p__Actinobacteria;c__Acidimicrobiia;o__Acidimicrobiales;f__C111;
Chromatiaceae	0	0	0.000444	0.001235	0.000915	0.000986	0.000258	0.00072	k__Bacteria;p__Proteobacteria;c__Gammaproteobacteria;o__Chromatiales;f__Chromatiaceae;
Legionellaceae	0	0	3.6e-05	0.000258	0.000462	0.000773	1.8e-05	1.8e-05	k__Bacteria;p__Proteobacteria;c__Gammaproteobacteria;o__Legionellales;f__Legionellaceae;
Cyclobacteriaceae	0	0	9e-06	0.000986	0.000311	0.000276	3.6e-05	0	k__Bacteria;p__Bacteroidetes;c__Cytophagia;o__Cytophagales;f__Cyclobacteriaceae;
Oxalobacteraceae	0.000364	0.000329	9.8e-05	0.000391	0.000622	0.000151	0.000107	7.1e-05	k__Bacteria;p__Proteobacteria;c__Betaproteobacteria;o__Burkholderiales;f__Oxalobacteraceae;
Pirellulaceae	0	1.8e-05	6.2e-05	0.000675	0.000569	0.000355	4.4e-05	5.3e-05	k__Bacteria;p__Planctomycetes;c__Planctomycetia;o__Pirellulales;f__Pirellulaceae;
Pasteurellaceae	0.000187	0.000391	0	1.8e-05	0	9e-06	0	0	k__Bacteria;p__Proteobacteria;c__Gammaproteobacteria;o__Pasteurellales;f__Pasteurellaceae;
Desulfobacteraceae	0	1.8e-05	0.000151	0.000507	0.000418	0.00056	0.000462	0.000142	k__Bacteria;p__Proteobacteria;c__Deltaproteobacteria;o__Desulfobacterales;f__Desulfobacteraceae;
Caldilineaceae	0	0	0.000267	0.0008	0.0008	0.000747	0.000409	0.000276	k__Bacteria;p__Chloroflexi;c__Anaerolineae;o__Caldilineales;f__Caldilineaceae;
[Mogibacteriaceae]	0.000658	0.000658	0	9e-06	9e-06	2.7e-05	1.8e-05	0	k__Bacteria;p__Firmicutes;c__Clostridia;o__Clostridiales;f__[Mogibacteriaceae];
Rhizobiaceae	7.1e-05	0	3.6e-05	1.8e-05	1.8e-05	0.000507	2.7e-05	0	k__Bacteria;p__Proteobacteria;c__Alphaproteobacteria;o__Rhizobiales;f__Rhizobiaceae;
auto67_4W	0	0	0.000107	0.000631	0.000409	0.000276	0.000116	0.000151	k__Bacteria;p__Verrucomicrobia;c__[Pedosphaerae];o__[Pedosphaerales];f__auto67_4W;
[Tissierellaceae]	0.00032	1.8e-05	9e-06	1.8e-05	4.4e-05	1.8e-05	2.7e-05	0	k__Bacteria;p__Firmicutes;c__Clostridia;o__Clostridiales;f__[Tissierellaceae];
Propionibacteriaceae	0.000151	0.000462	5.3e-05	0.000107	1.8e-05	6.2e-05	8.9e-05	0	k__Bacteria;p__Actinobacteria;c__Actinobacteria;o__Actinomycetales;f__Propionibacteriaceae;
Pelagibacteraceae	0	0	0	0.000444	9e-06	0	0	0	k__Bacteria;p__Proteobacteria;c__Alphaproteobacteria;o__Rickettsiales;f__Pelagibacteraceae;
[Barnesiellaceae]	0	0.000284	0	0	0	0	0	0	k__Bacteria;p__Bacteroidetes;c__Bacteroidia;o__Bacteroidales;f__[Barnesiellaceae];
Rickettsiaceae	0	4.4e-05	0	0.000364	8.9e-05	4.4e-05	5.3e-05	0	k__Bacteria;p__Proteobacteria;c__Alphaproteobacteria;o__Rickettsiales;f__Rickettsiaceae;
Hydrogenophilaceae	9e-06	0	9.8e-05	0.00016	0.000178	0.000151	0.000293	1.8e-05	k__Bacteria;p__Proteobacteria;c__Betaproteobacteria;o__Hydrogenophilales;f__Hydrogenophilaceae;
Fusobacteriaceae	0.00024	6.2e-05	0	0	0	0	0	0	k__Bacteria;p__Fusobacteria;c__Fusobacteriia;o__Fusobacteriales;f__Fusobacteriaceae;
Halomonadaceae	0.000667	0.000533	1.8e-05	1.8e-05	2.7e-05	3.6e-05	0	1.8e-05	k__Bacteria;p__Proteobacteria;c__Gammaproteobacteria;o__Oceanospirillales;f__Halomonadaceae;
Synergistaceae	0.000222	0.000267	0	0	0	0	0	0	k__Bacteria;p__Synergistetes;c__Synergistia;o__Synergistales;f__Synergistaceae;
Desulfobulbaceae	0	9e-06	8.9e-05	0.000427	0.000213	0.000231	0.000249	2.7e-05	k__Bacteria;p__Proteobacteria;c__Deltaproteobacteria;o__Desulfobacterales;f__Desulfobulbaceae;
PRR-10	0	0	0.000231	0.000542	0.000462	0.000373	1.8e-05	9e-06	k__Bacteria;p__WS3;c__PRR-12;o__Sediment-1;f__PRR-10;
Bdellovibrionaceae	0	0	1.8e-05	0.000267	0.000196	0.000142	3.6e-05	1.8e-05	k__Bacteria;p__Proteobacteria;c__Deltaproteobacteria;o__Bdellovibrionales;f__Bdellovibrionaceae;
Peptostreptococcaceae	6.2e-05	5.3e-05	9.8e-05	0.000258	0.000222	0.000222	0.000196	1.8e-05	k__Bacteria;p__Firmicutes;c__Clostridia;o__Clostridiales;f__Peptostreptococcaceae;
Geobacteraceae	0	0	0.000142	0.000249	0.000213	0.000284	0.000231	8e-05	k__Bacteria;p__Proteobacteria;c__Deltaproteobacteria;o__Desulfuromonadales;f__Geobacteraceae;
Bradyrhizobiaceae	0.000418	0.000187	2.7e-05	0.000124	0.000107	7.1e-05	1.8e-05	3.6e-05	k__Bacteria;p__Proteobacteria;c__Alphaproteobacteria;o__Rhizobiales;f__Bradyrhizobiaceae;
Erythrobacteraceae	1.8e-05	0	0.00016	0.000409	0.000249	0.000471	0.000116	0.000116	k__Bacteria;p__Proteobacteria;c__Alphaproteobacteria;o__Sphingomonadales;f__Erythrobacteraceae;
S24-7	0	0	0.000107	0.000302	0.000142	0.000338	6.2e-05	5.3e-05	k__Bacteria;p__Bacteroidetes;c__Bacteroidia;o__Bacteroidales;f__S24-7;
[Fimbriimonadaceae]	0	0	0.000142	0.000329	0.000249	0.000293	9e-06	0.000196	k__Bacteria;p__Armatimonadetes;c__[Fimbriimonadia];o__[Fimbriimonadales];f__[Fimbriimonadaceae];
Trebouxiophyceae	0	0	0	3.6e-05	0.000151	0.000116	9e-06	9e-06	k__Bacteria;p__Cyanobacteria;c__Chloroplast;o__Chlorophyta;f__Trebouxiophyceae;
Trueperaceae	0	0	5.3e-05	0.000338	0.000116	9.8e-05	9.8e-05	9e-06	k__Bacteria;p__[Thermi];c__Deinococci;o__Deinococcales;f__Trueperaceae;
Haliangiaceae	0	0	0.000187	0.000311	0.00032	0.000329	1.8e-05	0.000276	k__Bacteria;p__Proteobacteria;c__Deltaproteobacteria;o__Myxococcales;f__Haliangiaceae;
Pelobacteraceae	0	0	8.9e-05	0.000196	0.000116	0.000133	0.000187	0	k__Bacteria;p__Proteobacteria;c__Deltaproteobacteria;o__Desulfuromonadales;f__Pelobacteraceae;
Mycoplasmataceae	0	0.000142	0	0	0	0	0	0	k__Bacteria;p__Tenericutes;c__Mollicutes;o__Mycoplasmatales;f__Mycoplasmataceae;
Dolo_23	0	0	0.000124	0.000329	0.000258	0.000196	2.7e-05	0.000187	k__Bacteria;p__Chloroflexi;c__TK10;o__AKYG885;f__Dolo_23;
Shewanellaceae	0.000196	0.000142	3.6e-05	0.000107	8e-05	7.1e-05	0.000142	0	k__Bacteria;p__Proteobacteria;c__Gammaproteobacteria;o__Alteromonadales;f__Shewanellaceae;
Planococcaceae	0.000213	6.2e-05	5.3e-05	9.8e-05	0.000142	7.1e-05	9.8e-05	3.6e-05	k__Bacteria;p__Firmicutes;c__Bacilli;o__Bacillales;f__Planococcaceae;
mb2424	9e-06	0	0.000133	0.00032	0.000284	0.000284	9e-06	3.6e-05	k__Bacteria;p__Acidobacteria;c__Acidobacteria-6;o__iii1-15;f__mb2424;
5B-12	0	0	4.4e-05	0.000196	0.00016	0.000187	0	0	k__Bacteria;p__Chloroflexi;c__TK10;o__AKYG885;f__5B-12;
Isosphaeraceae	0	0	0	0.000124	0.00024	1.8e-05	0	0	k__Bacteria;p__Planctomycetes;c__Planctomycetia;o__Gemmatales;f__Isosphaeraceae;
[Chromatiaceae]	3.6e-05	0	0	9.8e-05	0.000124	0	9e-06	0	k__Bacteria;p__Proteobacteria;c__Gammaproteobacteria;o__Alteromonadales;f__[Chromatiaceae];
[Paraprevotellaceae]	0.000124	0	9e-06	2.7e-05	1.8e-05	1.8e-05	0	0	k__Bacteria;p__Bacteroidetes;c__Bacteroidia;o__Bacteroidales;f__[Paraprevotellaceae];
Nannocystaceae	0	0	0.000124	0.000311	0.000187	0.000231	1.8e-05	0.000178	k__Bacteria;p__Proteobacteria;c__Deltaproteobacteria;o__Myxococcales;f__Nannocystaceae;
Methylococcaceae	0	0	0.000107	0.000249	0.000196	0.000133	1.8e-05	0.000187	k__Bacteria;p__Proteobacteria;c__Gammaproteobacteria;o__Methylococcales;f__Methylococcaceae;
Prevotellaceae	0.000187	2.7e-05	0	0	0	0	0	0	k__Bacteria;p__Bacteroidetes;c__Bacteroidia;o__Bacteroidales;f__Prevotellaceae;
RB40	0	0	6.2e-05	0.000196	0.000116	0.000187	1.8e-05	9e-06	k__Bacteria;p__Acidobacteria;c__Acidobacteria-6;o__iii1-15;f__RB40;
Piscirickettsiaceae	9e-06	9e-06	8e-05	0.000196	0.000116	0.000213	2.7e-05	1.8e-05	k__Bacteria;p__Proteobacteria;c__Gammaproteobacteria;o__Thiotrichales;f__Piscirickettsiaceae;
Actinomycetaceae	0	0.000142	0	0	0	0	0	0	k__Bacteria;p__Actinobacteria;c__Actinobacteria;o__Actinomycetales;f__Actinomycetaceae;
[Weeksellaceae]	2.7e-05	1.8e-05	3.6e-05	8e-05	0.000142	0.000204	9.8e-05	9e-06	k__Bacteria;p__Bacteroidetes;c__Flavobacteriia;o__Flavobacteriales;f__[Weeksellaceae];
Deferribacteraceae	0.000187	0.000124	0	0	0	0	0	0	k__Bacteria;p__Deferribacteres;c__Deferribacteres;o__Deferribacterales;f__Deferribacteraceae;
Ellin6075	0	9e-06	3.6e-05	0.000231	8.9e-05	0.000151	1.8e-05	4.4e-05	k__Bacteria;p__Acidobacteria;c__[Chloracidobacteria];o__RB41;f__Ellin6075;
[Bryobacteraceae]	0	0	0	0.000124	0.00016	7.1e-05	0	0	k__Bacteria;p__Acidobacteria;c__Solibacteres;o__Solibacterales;f__[Bryobacteraceae];
CV106	0	0	4.4e-05	0.000187	0.000178	0.000204	0	7.1e-05	k__Bacteria;p__WS3;c__PRR-12;o__Sediment-1;f__CV106;
Gaiellaceae	0	1.8e-05	7.1e-05	0.00016	0.000196	0.000187	0	0	k__Bacteria;p__Actinobacteria;c__Thermoleophilia;o__Gaiellales;f__Gaiellaceae;
Planctomycetaceae	0	0	5.3e-05	0.000142	0.000107	5.3e-05	9e-06	7.1e-05	k__Bacteria;p__Planctomycetes;c__Planctomycetia;o__Planctomycetales;f__Planctomycetaceae;
PAUC26f	0	0	7.1e-05	0.000169	0.000107	0.000142	0	0.000124	k__Bacteria;p__Acidobacteria;c__Solibacteres;o__Solibacterales;f__PAUC26f;
211ds20	0	0	1.8e-05	0.000124	0.000133	0.000124	6.2e-05	0.00016	k__Bacteria;p__Proteobacteria;c__Gammaproteobacteria;o__Alteromonadales;f__211ds20;
Aerococcaceae	9e-06	0	7.1e-05	0.000107	6.2e-05	8e-05	8.9e-05	0	k__Bacteria;p__Firmicutes;c__Bacilli;o__Lactobacillales;f__Aerococcaceae;
Koribacteraceae	0	0	4.4e-05	0.000204	0.000142	0.000116	9e-06	0	k__Bacteria;p__Acidobacteria;c__Acidobacteriia;o__Acidobacteriales;f__Koribacteraceae;
Cellulomonadaceae	9.8e-05	1.8e-05	3.6e-05	0.000116	8.9e-05	5.3e-05	1.8e-05	5.3e-05	k__Bacteria;p__Actinobacteria;c__Actinobacteria;o__Actinomycetales;f__Cellulomonadaceae;
Opitutaceae	0	9e-06	1.8e-05	0.000133	8.9e-05	3.6e-05	0	9e-06	k__Bacteria;p__Verrucomicrobia;c__Opitutae;o__Opitutales;f__Opitutaceae;
A4b	0	0	0.000107	0.000142	0.000151	9.8e-05	0	6.2e-05	k__Bacteria;p__Chloroflexi;c__Anaerolineae;o__SBR1031;f__A4b;
SHA-31	0	0	6.2e-05	9.8e-05	0.000107	0.00016	4.4e-05	4.4e-05	k__Bacteria;p__Chloroflexi;c__Anaerolineae;o__SBR1031;f__SHA-31;
[Exiguobacteraceae]	9.8e-05	6.2e-05	0	9e-06	9e-06	0	9e-06	0	k__Bacteria;p__Firmicutes;c__Bacilli;o__Bacillales;f__[Exiguobacteraceae];
Alteromonadaceae	9e-06	1.8e-05	3.6e-05	0.000151	7.1e-05	8e-05	9e-06	6.2e-05	k__Bacteria;p__Proteobacteria;c__Gammaproteobacteria;o__Alteromonadales;f__Alteromonadaceae;
[Cerasicoccaceae]	5.3e-05	7.1e-05	0	0	0	0	0	0	k__Bacteria;p__Verrucomicrobia;c__Opitutae;o__[Cerasicoccales];f__[Cerasicoccaceae];
Eubacteriaceae	9e-06	9e-06	6.2e-05	8.9e-05	0.000124	0.000178	0.00016	1.8e-05	k__Bacteria;p__Firmicutes;c__Clostridia;o__Clostridiales;f__Eubacteriaceae;
Phyllobacteriaceae	3.6e-05	9e-06	4.4e-05	8.9e-05	6.2e-05	8e-05	5.3e-05	7.1e-05	k__Bacteria;p__Proteobacteria;c__Alphaproteobacteria;o__Rhizobiales;f__Phyllobacteriaceae;
Sphingobacteriaceae	1.8e-05	0	0	0	9e-06	9.8e-05	2.7e-05	0	k__Bacteria;p__Bacteroidetes;c__Sphingobacteriia;o__Sphingobacteriales;f__Sphingobacteriaceae;
Burkholderiaceae	9.8e-05	1.8e-05	0	0	0	9e-06	0	9e-06	k__Bacteria;p__Proteobacteria;c__Betaproteobacteria;o__Burkholderiales;f__Burkholderiaceae;
0319-6G20	0	0	1.8e-05	0.000116	6.2e-05	5.3e-05	9e-06	1.8e-05	k__Bacteria;p__Proteobacteria;c__Deltaproteobacteria;o__Myxococcales;f__0319-6G20;
Leptospiraceae	0	0	2.7e-05	0.000116	7.1e-05	8e-05	1.8e-05	7.1e-05	k__Bacteria;p__Spirochaetes;c__[Leptospirae];o__[Leptospirales];f__Leptospiraceae;
Methylomirabiliaceae	0	0	7.1e-05	0.000116	0.000107	0.000169	0	0	k__Bacteria;p__NC10;c__12-24;o__Methylomirabiliales;f__Methylomirabiliaceae;
Sediment-4	0	7.1e-05	0	0	0	9e-06	0	0	k__Bacteria;p__Spirochaetes;c__[Leptospirae];o__[Leptospirales];f__Sediment-4;
Vibrionaceae	0.000116	0.000116	0	9e-06	1.8e-05	1.8e-05	1.8e-05	0	k__Bacteria;p__Proteobacteria;c__Gammaproteobacteria;o__Vibrionales;f__Vibrionaceae;
Patulibacteraceae	0	1.8e-05	3.6e-05	0.000178	0.000151	0.000124	2.7e-05	2.7e-05	k__Bacteria;p__Actinobacteria;c__Thermoleophilia;o__Solirubrobacterales;f__Patulibacteraceae;
Rhodobiaceae	0	0	9e-06	1.8e-05	1.8e-05	7.1e-05	9e-06	1.8e-05	k__Bacteria;p__Proteobacteria;c__Alphaproteobacteria;o__Rhizobiales;f__Rhodobiaceae;
Aeromonadaceae	3.6e-05	7.1e-05	9e-06	2.7e-05	1.8e-05	3.6e-05	6.2e-05	1.8e-05	k__Bacteria;p__Proteobacteria;c__Gammaproteobacteria;o__Aeromonadales;f__Aeromonadaceae;
Iamiaceae	0	0	2.7e-05	8.9e-05	6.2e-05	8e-05	5.3e-05	0	k__Bacteria;p__Actinobacteria;c__Acidimicrobiia;o__Acidimicrobiales;f__Iamiaceae;
Gemmataceae	0	0	9e-06	7.1e-05	8.9e-05	4.4e-05	0	9e-06	k__Bacteria;p__Planctomycetes;c__Planctomycetia;o__Gemmatales;f__Gemmataceae;
Flammeovirgaceae	0	0	0	7.1e-05	3.6e-05	5.3e-05	0	9e-06	k__Bacteria;p__Bacteroidetes;c__Cytophagia;o__Cytophagales;f__Flammeovirgaceae;
Solibacteraceae	0	0	3.6e-05	0.000107	8e-05	7.1e-05	2.7e-05	4.4e-05	k__Bacteria;p__Acidobacteria;c__Solibacteres;o__Solibacterales;f__Solibacteraceae;
Pseudonocardiaceae	1.8e-05	9e-06	9e-06	7.1e-05	6.2e-05	6.2e-05	0	0	k__Bacteria;p__Actinobacteria;c__Actinobacteria;o__Actinomycetales;f__Pseudonocardiaceae;
MND4	0	0	9e-06	7.1e-05	6.2e-05	0.000107	0	9e-06	k__Bacteria;p__Proteobacteria;c__Deltaproteobacteria;o__NB1-j;f__MND4;
HTCC2188	0	0	0	4.4e-05	9e-06	0	9e-06	0	k__Bacteria;p__Proteobacteria;c__Gammaproteobacteria;o__Alteromonadales;f__HTCC2188;
Methylocystaceae	0	0	2.7e-05	0.000107	6.2e-05	0.000116	3.6e-05	0	k__Bacteria;p__Proteobacteria;c__Alphaproteobacteria;o__Rhizobiales;f__Methylocystaceae;
Nocardiaceae	0.000107	6.2e-05	9e-06	1.8e-05	7.1e-05	1.8e-05	0	0	k__Bacteria;p__Actinobacteria;c__Actinobacteria;o__Actinomycetales;f__Nocardiaceae;
Coxiellaceae	0	0	1.8e-05	3.6e-05	4.4e-05	6.2e-05	0	9e-06	k__Bacteria;p__Proteobacteria;c__Gammaproteobacteria;o__Legionellales;f__Coxiellaceae;
koll13	0	0	2.7e-05	6.2e-05	2.7e-05	2.7e-05	0	0	k__Bacteria;p__Actinobacteria;c__Acidimicrobiia;o__Acidimicrobiales;f__koll13;
NB1-i	0	0	9e-06	7.1e-05	0.000107	8e-05	0	0	k__Bacteria;p__Proteobacteria;c__Deltaproteobacteria;o__NB1-j;f__NB1-i;
Rs-045	1.8e-05	6.2e-05	0	0	0	0	0	0	k__Bacteria;p__TM7;c__TM7-3;o__I025;f__Rs-045;
Corynebacteriaceae	0	9e-06	9e-06	9e-06	1.8e-05	5.3e-05	9e-06	9e-06	k__Bacteria;p__Actinobacteria;c__Actinobacteria;o__Actinomycetales;f__Corynebacteriaceae;
[Marinicellaceae]	0	0	2.7e-05	5.3e-05	1.8e-05	1.8e-05	0	4.4e-05	k__Bacteria;p__Proteobacteria;c__Gammaproteobacteria;o__[Marinicellales];f__[Marinicellaceae];
Chlamydomonadaceae	0	0	9e-06	6.2e-05	6.2e-05	3.6e-05	0	0	k__Bacteria;p__Cyanobacteria;c__Chloroplast;o__Chlorophyta;f__Chlamydomonadaceae;
Nocardioidaceae	1.8e-05	1.8e-05	0	8e-05	5.3e-05	7.1e-05	6.2e-05	0	k__Bacteria;p__Actinobacteria;c__Actinobacteria;o__Actinomycetales;f__Nocardioidaceae;
Streptomycetaceae	2.7e-05	1.8e-05	9e-06	4.4e-05	9e-06	0	9e-06	1.8e-05	k__Bacteria;p__Actinobacteria;c__Actinobacteria;o__Actinomycetales;f__Streptomycetaceae;
Rubrobacteraceae	0	0	0	5.3e-05	9e-06	1.8e-05	0	0	k__Bacteria;p__Actinobacteria;c__Rubrobacteria;o__Rubrobacterales;f__Rubrobacteraceae;
WCHB1-25	3.6e-05	6.2e-05	0	0	0	0	0	0	k__Bacteria;p__Verrucomicrobia;c__Verruco-5;o__WCHB1-41;f__WCHB1-25;
HTCC2089	0	9e-06	1.8e-05	3.6e-05	9e-06	1.8e-05	0	0	k__Bacteria;p__Proteobacteria;c__Gammaproteobacteria;o__HTCC2188;f__HTCC2089;
Anaerolinaceae	0	0	9e-06	6.2e-05	3.6e-05	7.1e-05	5.3e-05	9e-06	k__Bacteria;p__Chloroflexi;c__Anaerolineae;o__Anaerolineales;f__Anaerolinaceae;
lheB3-7	0	0	3.6e-05	2.7e-05	8.9e-05	0	9e-06	0	k__Bacteria;p__Chlorobi;c__Ignavibacteria;o__Ignavibacteriales;f__lheB3-7;
Intrasporangiaceae	1.8e-05	0	0	4.4e-05	9e-06	3.6e-05	9e-06	1.8e-05	k__Bacteria;p__Actinobacteria;c__Actinobacteria;o__Actinomycetales;f__Intrasporangiaceae;
Sphaerochaetaceae	0	0	1.8e-05	9e-06	4.4e-05	3.6e-05	1.8e-05	0	k__Bacteria;p__Spirochaetes;c__Spirochaetes;o__Sphaerochaetales;f__Sphaerochaetaceae;
EB1017	0	0	1.8e-05	2.7e-05	4.4e-05	5.3e-05	0	0	k__Bacteria;p__Actinobacteria;c__Acidimicrobiia;o__Acidimicrobiales;f__EB1017;
[Leptospirillaceae]	0	0	2.7e-05	7.1e-05	4.4e-05	7.1e-05	0	0	k__Bacteria;p__Nitrospirae;c__Nitrospira;o__Nitrospirales;f__[Leptospirillaceae];
[Entotheonellaceae]	0	0	3.6e-05	0	1.8e-05	4.4e-05	0	0	k__Bacteria;p__Proteobacteria;c__Deltaproteobacteria;o__[Entotheonellales];f__[Entotheonellaceae];
BA008	0	0	9e-06	9e-06	0	3.6e-05	2.7e-05	0	k__Bacteria;p__Bacteroidetes;c__Bacteroidia;o__Bacteroidales;f__BA008;
Micrococcaceae	2.7e-05	6.2e-05	9e-06	4.4e-05	6.2e-05	1.8e-05	1.8e-05	9e-06	k__Bacteria;p__Actinobacteria;c__Actinobacteria;o__Actinomycetales;f__Micrococcaceae;
Elusimicrobiaceae	9e-06	2.7e-05	0	0	0	0	0	0	k__Bacteria;p__Elusimicrobia;c__Elusimicrobia;o__Elusimicrobiales;f__Elusimicrobiaceae;
Staphylococcaceae	9e-06	9e-06	0	0	1.8e-05	9e-06	4.4e-05	0	k__Bacteria;p__Firmicutes;c__Bacilli;o__Bacillales;f__Staphylococcaceae;
Alcanivoracaceae	0	0	9e-06	1.8e-05	3.6e-05	2.7e-05	1.8e-05	9e-06	k__Bacteria;p__Proteobacteria;c__Gammaproteobacteria;o__Oceanospirillales;f__Alcanivoracaceae;
Rhodothermaceae	0	0	2.7e-05	9e-06	1.8e-05	0	0	0	k__Bacteria;p__Bacteroidetes;c__[Rhodothermi];o__[Rhodothermales];f__Rhodothermaceae;
Rhabdochlamydiaceae	0	0	0	0	2.7e-05	9e-06	0	0	k__Bacteria;p__Chlamydiae;c__Chlamydiia;o__Chlamydiales;f__Rhabdochlamydiaceae;
Gemellaceae	0	2.7e-05	0	9e-06	0	0	0	0	k__Bacteria;p__Firmicutes;c__Bacilli;o__Gemellales;f__Gemellaceae;
Helicobacteraceae	0	0	1.8e-05	3.6e-05	1.8e-05	1.8e-05	2.7e-05	9e-06	k__Bacteria;p__Proteobacteria;c__Epsilonproteobacteria;o__Campylobacterales;f__Helicobacteraceae;
Halothiobacillaceae	0	0	0	1.8e-05	4.4e-05	2.7e-05	2.7e-05	0	k__Bacteria;p__Proteobacteria;c__Gammaproteobacteria;o__Chromatiales;f__Halothiobacillaceae;
Fibrobacteraceae	2.7e-05	2.7e-05	0	0	0	0	0	0	k__Bacteria;p__Fibrobacteres;c__Fibrobacteria;o__Fibrobacterales;f__Fibrobacteraceae;
Methylobacteriaceae	4.4e-05	9e-06	0	9e-06	9e-06	1.8e-05	1.8e-05	1.8e-05	k__Bacteria;p__Proteobacteria;c__Alphaproteobacteria;o__Rhizobiales;f__Methylobacteriaceae;
Alicyclobacillaceae	0	0	3.6e-05	2.7e-05	0	9e-06	9e-06	9e-06	k__Bacteria;p__Firmicutes;c__Bacilli;o__Bacillales;f__Alicyclobacillaceae;
Dehalobacteriaceae	1.8e-05	1.8e-05	0	0	0	1.8e-05	0	0	k__Bacteria;p__Firmicutes;c__Clostridia;o__Clostridiales;f__Dehalobacteriaceae;
Brucellaceae	0	9e-06	0	9e-06	9e-06	0	1.8e-05	9e-06	k__Bacteria;p__Proteobacteria;c__Alphaproteobacteria;o__Rhizobiales;f__Brucellaceae;
Chthonomonadaceae	0	0	1.8e-05	9e-06	1.8e-05	0	0	1.8e-05	k__Bacteria;p__Armatimonadetes;c__Chthonomonadetes;o__Chthonomonadales;f__Chthonomonadaceae;
Holophagaceae	0	0	0	2.7e-05	9e-06	9e-06	0	0	k__Bacteria;p__Acidobacteria;c__Holophagae;o__Holophagales;f__Holophagaceae;
Cenarchaeaceae	0	0	0	1.8e-05	9e-06	2.7e-05	0	0	k__Archaea;p__Crenarchaeota;c__Thaumarchaeota;o__Cenarchaeales;f__Cenarchaeaceae;
Micromonosporaceae	3.6e-05	1.8e-05	0	0	0	0	0	0	k__Bacteria;p__Actinobacteria;c__Actinobacteria;o__Actinomycetales;f__Micromonosporaceae;
Turicibacteraceae	0	0	1.8e-05	1.8e-05	9e-06	9e-06	0	0	k__Bacteria;p__Firmicutes;c__Bacilli;o__Turicibacterales;f__Turicibacteraceae;
125ds10	0	9e-06	3.6e-05	3.6e-05	9e-06	9e-06	9e-06	1.8e-05	k__Bacteria;p__Proteobacteria;c__Gammaproteobacteria;o__Alteromonadales;f__125ds10;
Solirubrobacteraceae	0	0	9e-06	3.6e-05	1.8e-05	0	0	0	k__Bacteria;p__Actinobacteria;c__Thermoleophilia;o__Solirubrobacterales;f__Solirubrobacteraceae;
Promicromonosporaceae	1.8e-05	1.8e-05	0	0	0	0	0	0	k__Bacteria;p__Actinobacteria;c__Actinobacteria;o__Actinomycetales;f__Promicromonosporaceae;
[Odoribacteraceae]	1.8e-05	2.7e-05	0	0	9e-06	0	0	0	k__Bacteria;p__Bacteroidetes;c__Bacteroidia;o__Bacteroidales;f__[Odoribacteraceae];
Microthrixaceae	9e-06	0	2.7e-05	3.6e-05	1.8e-05	2.7e-05	9e-06	9e-06	k__Bacteria;p__Actinobacteria;c__Acidimicrobiia;o__Acidimicrobiales;f__Microthrixaceae;
JTB36	0	0	9e-06	9e-06	1.8e-05	9e-06	0	2.7e-05	k__Bacteria;p__Proteobacteria;c__Deltaproteobacteria;o__Sva0853;f__JTB36;
EtOH8	2.7e-05	9e-06	0	0	0	0	0	0	k__Bacteria;p__Firmicutes;c__Clostridia;o__Clostridiales;f__EtOH8;
Gallionellaceae	0	0	0	0	0	2.7e-05	0	0	k__Bacteria;p__Proteobacteria;c__Betaproteobacteria;o__Gallionellales;f__Gallionellaceae;
Cystobacterineae	0	0	0	9e-06	0	4.4e-05	0	9e-06	k__Bacteria;p__Proteobacteria;c__Deltaproteobacteria;o__Myxococcales;f__Cystobacterineae;
Ectothiorhodospiraceae	0	0	0	1.8e-05	2.7e-05	2.7e-05	0	0	k__Bacteria;p__Proteobacteria;c__Gammaproteobacteria;o__Chromatiales;f__Ectothiorhodospiraceae;
Gomphosphaeriaceae	0	0	0	1.8e-05	9e-06	0	0	0	k__Bacteria;p__Cyanobacteria;c__Oscillatoriophycideae;o__Chroococcales;f__Gomphosphaeriaceae;
Acholeplasmataceae	0	0	9e-06	1.8e-05	0	2.7e-05	1.8e-05	0	k__Bacteria;p__Tenericutes;c__Mollicutes;o__Acholeplasmatales;f__Acholeplasmataceae;
Acidobacteriaceae	1.8e-05	0	0	9e-06	0	0	0	0	k__Bacteria;p__Acidobacteria;c__Acidobacteriia;o__Acidobacteriales;f__Acidobacteriaceae;
Caldithrixaceae	0	0	0	0	1.8e-05	0	0	0	k__Bacteria;p__Caldithrix;c__Caldithrixae;o__Caldithrixales;f__Caldithrixaceae;
Parachlamydiaceae	0	0	9e-06	3.6e-05	9e-06	1.8e-05	1.8e-05	0	k__Bacteria;p__Chlamydiae;c__Chlamydiia;o__Chlamydiales;f__Parachlamydiaceae;
OM60	9e-06	0	1.8e-05	9e-06	3.6e-05	1.8e-05	1.8e-05	9e-06	k__Bacteria;p__Proteobacteria;c__Gammaproteobacteria;o__Alteromonadales;f__OM60;
Gemmatimonadaceae	0	0	0	0	1.8e-05	0	0	0	k__Bacteria;p__Gemmatimonadetes;c__Gemmatimonadetes;o__Gemmatimonadales;f__Gemmatimonadaceae;
SAGMA-X	0	0	1.8e-05	0	0	1.8e-05	0	0	k__Archaea;p__Crenarchaeota;c__Thaumarchaeota;o__Cenarchaeales;f__SAGMA-X;
Simkaniaceae	0	0	0	1.8e-05	0	1.8e-05	0	1.8e-05	k__Bacteria;p__Chlamydiae;c__Chlamydiia;o__Chlamydiales;f__Simkaniaceae;
Peptococcaceae	2.7e-05	9e-06	1.8e-05	0	0	0	0	0	k__Bacteria;p__Firmicutes;c__Clostridia;o__Clostridiales;f__Peptococcaceae;
OPB35	0	0	0	0	1.8e-05	0	0	0	k__Bacteria;p__Verrucomicrobia;c__[Pedosphaerae];o__[Pedosphaerales];f__OPB35;
ZA3409c	0	0	0	1.8e-05	0	1.8e-05	0	0	k__Bacteria;p__Actinobacteria;c__Acidimicrobiia;o__Acidimicrobiales;f__ZA3409c;
Syntrophaceae	0	9e-06	1.8e-05	9e-06	9e-06	1.8e-05	0	0	k__Bacteria;p__Proteobacteria;c__Deltaproteobacteria;o__Syntrophobacterales;f__Syntrophaceae;
Psychromonadaceae	2.7e-05	9e-06	0	0	0	0	0	0	k__Bacteria;p__Proteobacteria;c__Gammaproteobacteria;o__Alteromonadales;f__Psychromonadaceae;
Jonesiaceae	0	0	0	0	0	9e-06	9e-06	0	k__Bacteria;p__Actinobacteria;c__Actinobacteria;o__Actinomycetales;f__Jonesiaceae;
Thiotrichaceae	0	0	0	9e-06	9e-06	0	0	9e-06	k__Bacteria;p__Proteobacteria;c__Gammaproteobacteria;o__Thiotrichales;f__Thiotrichaceae;
SJA-101	0	0	0	0	0	0	0	9e-06	k__Bacteria;p__Chloroflexi;c__Anaerolineae;o__SBR1031;f__SJA-101;
Nitrososphaeraceae	0	0	0	0	0	9e-06	0	0	k__Archaea;p__Crenarchaeota;c__Thaumarchaeota;o__Nitrososphaerales;f__Nitrososphaeraceae;
Euzebyaceae	0	0	0	0	1.8e-05	0	0	0	k__Bacteria;p__Actinobacteria;c__Nitriliruptoria;o__Euzebyales;f__Euzebyaceae;
Beijerinckiaceae	0	0	0	0	9e-06	0	0	0	k__Bacteria;p__Proteobacteria;c__Alphaproteobacteria;o__Rhizobiales;f__Beijerinckiaceae;
RFP12	0	0	0	0	9e-06	0	0	0	k__Bacteria;p__Verrucomicrobia;c__Verruco-5;o__WCHB1-41;f__RFP12;
JdFBGBact	0	0	0	0	0	0	1.8e-05	0	k__Bacteria;p__Actinobacteria;c__Acidimicrobiia;o__Acidimicrobiales;f__JdFBGBact;
Brevibacteriaceae	0	0	0	0	0	0	9e-06	9e-06	k__Bacteria;p__Actinobacteria;c__Actinobacteria;o__Actinomycetales;f__Brevibacteriaceae;
Myxococcaceae	0	0	1.8e-05	0	0	1.8e-05	0	0	k__Bacteria;p__Proteobacteria;c__Deltaproteobacteria;o__Myxococcales;f__Myxococcaceae;
Dietziaceae	0	1.8e-05	9e-06	0	0	9e-06	9e-06	0	k__Bacteria;p__Actinobacteria;c__Actinobacteria;o__Actinomycetales;f__Dietziaceae;
Desulfuromonadaceae	9e-06	9e-06	0	0	0	0	9e-06	0	k__Bacteria;p__Proteobacteria;c__Deltaproteobacteria;o__Desulfuromonadales;f__Desulfuromonadaceae;
Polyangiaceae	0	0	9e-06	9e-06	0	1.8e-05	0	0	k__Bacteria;p__Proteobacteria;c__Deltaproteobacteria;o__Myxococcales;f__Polyangiaceae;
Paenibacillaceae	0	0	0	9e-06	0	0	9e-06	0	k__Bacteria;p__Firmicutes;c__Bacilli;o__Bacillales;f__Paenibacillaceae;
Nakamurellaceae	0	0	0	9e-06	0	0	0	0	k__Bacteria;p__Actinobacteria;c__Actinobacteria;o__Actinomycetales;f__Nakamurellaceae;
Leuconostocaceae	1.8e-05	0	9e-06	0	0	0	0	0	k__Bacteria;p__Firmicutes;c__Bacilli;o__Lactobacillales;f__Leuconostocaceae;
LD19	0	9e-06	0	1.8e-05	1.8e-05	0	0	0	k__Bacteria;p__Verrucomicrobia;c__[Methylacidiphilae];o__Methylacidiphilales;f__LD19;
S47	0	0	0	0	0	9e-06	0	0	k__Bacteria;p__Chloroflexi;c__Anaerolineae;o__A31;f__S47;
Phycisphaeraceae	0	0	0	9e-06	0	0	9e-06	0	k__Bacteria;p__Planctomycetes;c__Phycisphaerae;o__Phycisphaerales;f__Phycisphaeraceae;
Crenotrichaceae	9e-06	0	9e-06	9e-06	9e-06	0	0	0	k__Bacteria;p__Proteobacteria;c__Gammaproteobacteria;o__Methylococcales;f__Crenotrichaceae;
FW	0	0	0	0	0	0	0	9e-06	k__Bacteria;p__Nitrospirae;c__Nitrospira;o__Nitrospirales;f__FW;
Syntrophomonadaceae	0	9e-06	0	0	0	0	0	0	k__Bacteria;p__Firmicutes;c__Clostridia;o__Clostridiales;f__Syntrophomonadaceae;
Others	0.443162	0.411265	0.689454	0.330427	0.370224	0.461354	0.239751	0.250673	Others

## Sheet: Genus
Taxonomy	MG	HG	SHG	HHG	FHG	SMG	FMG	HMG	Tax_detail
Lactobacillus	0.080589	0.164014	0.141858	0.232428	0.210041	0.11956	0.127532	0.197137	k__Bacteria;p__Firmicutes;c__Bacilli;o__Lactobacillales;f__Lactobacillaceae;g__Lactobacillus;
Bifidobacterium	0.016628	0.088579	0.038899	0.015686	0.043441	0.028546	0.022191	0.005261	k__Bacteria;p__Actinobacteria;c__Actinobacteria;o__Bifidobacteriales;f__Bifidobacteriaceae;g__Bifidobacterium;
Bacteroides	0.027773	0.020947	0	0.000142	6.2e-05	0.000249	0.000151	9e-06	k__Bacteria;p__Bacteroidetes;c__Bacteroidia;o__Bacteroidales;f__Bacteroidaceae;g__Bacteroides;
Roseburia	0.012913	0.005288	0	9e-06	3.6e-05	3.6e-05	0	0	k__Bacteria;p__Firmicutes;c__Clostridia;o__Clostridiales;f__Lachnospiraceae;g__Roseburia;
Xanthobacter	0	0	0.000204	0.00048	0.000329	0.010878	0.000542	1.8e-05	k__Bacteria;p__Proteobacteria;c__Alphaproteobacteria;o__Rhizobiales;f__Xanthobacteraceae;g__Xanthobacter;
Marivita	0	0	0.000204	0.006265	0.008176	0.007314	9.8e-05	8e-05	k__Bacteria;p__Proteobacteria;c__Alphaproteobacteria;o__Rhodobacterales;f__Rhodobacteraceae;g__Marivita;
Faecalibacterium	0.011385	0.005243	0	1.8e-05	2.7e-05	5.3e-05	9.8e-05	3.6e-05	k__Bacteria;p__Firmicutes;c__Clostridia;o__Clostridiales;f__Ruminococcaceae;g__Faecalibacterium;
Ruminococcus	0.005679	0.000862	6.2e-05	3.6e-05	9e-06	9e-06	9e-06	1.8e-05	k__Bacteria;p__Firmicutes;c__Clostridia;o__Clostridiales;f__Ruminococcaceae;g__Ruminococcus;
Dialister	0.003306	0.000791	0	0	1.8e-05	0	0	0	k__Bacteria;p__Firmicutes;c__Clostridia;o__Clostridiales;f__Veillonellaceae;g__Dialister;
Pseudanabaena	0	0	9e-06	0.002417	0.002426	0.002853	2.7e-05	2.7e-05	k__Bacteria;p__Cyanobacteria;c__Synechococcophycideae;o__Pseudanabaenales;f__Pseudanabaenaceae;g__Pseudanabaena;
Candidatus Xiphinematobacter	0	0	9e-06	0.006239	0.0024	0.00064	9e-06	1.8e-05	k__Bacteria;p__Verrucomicrobia;c__[Spartobacteria];o__[Chthoniobacterales];f__[Chthoniobacteraceae];g__Candidatus Xiphinematobacter;
Aquirestis	0	0	1.8e-05	0.004053	0.004453	0.002284	2.7e-05	5.3e-05	k__Bacteria;p__Bacteroidetes;c__[Saprospirae];o__[Saprospirales];f__Saprospiraceae;g__Aquirestis;
Lachnospira	0.004221	0.001769	0	0	0	0	0	0	k__Bacteria;p__Firmicutes;c__Clostridia;o__Clostridiales;f__Lachnospiraceae;g__Lachnospira;
Candidatus Azobacteroides	0.000107	0.002471	0	0	0	0	0	0	k__Bacteria;p__Bacteroidetes;c__Bacteroidia;o__Bacteroidales;f__Porphyromonadaceae;g__Candidatus Azobacteroides;
Sulfurospirillum	0	0	0.000711	0.001004	0.000827	0.001084	0.002257	0	k__Bacteria;p__Proteobacteria;c__Epsilonproteobacteria;o__Campylobacterales;f__Campylobacteraceae;g__Sulfurospirillum;
Coprococcus	0.002284	0.000515	0	3.6e-05	9e-06	0	1.8e-05	3.6e-05	k__Bacteria;p__Firmicutes;c__Clostridia;o__Clostridiales;f__Lachnospiraceae;g__Coprococcus;
Treponema	0.001129	0.003084	9e-06	9e-06	0	0	1.8e-05	0	k__Bacteria;p__Spirochaetes;c__Spirochaetes;o__Spirochaetales;f__Spirochaetaceae;g__Treponema;
Hydrogenophaga	9e-06	0	0.001155	0.003333	0.004692	0.0024	0.000818	0.0016	k__Bacteria;p__Proteobacteria;c__Betaproteobacteria;o__Burkholderiales;f__Comamonadaceae;g__Hydrogenophaga;
Novosphingobium	9e-06	2.7e-05	3.6e-05	0.000427	0.002675	0.000409	3.6e-05	2.7e-05	k__Bacteria;p__Proteobacteria;c__Alphaproteobacteria;o__Sphingomonadales;f__Sphingomonadaceae;g__Novosphingobium;
Oscillospira	0.002711	0.001182	3.6e-05	3.6e-05	9.8e-05	0.000196	1.8e-05	1.8e-05	k__Bacteria;p__Firmicutes;c__Clostridia;o__Clostridiales;f__Ruminococcaceae;g__Oscillospira;
Proteus	0.000631	0.002124	0	0	0	0	0	0	k__Bacteria;p__Proteobacteria;c__Gammaproteobacteria;o__Enterobacteriales;f__Enterobacteriaceae;g__Proteus;
Hyphomicrobium	0	0	0.001298	0.002337	0.002026	0.004097	0.001582	0.000684	k__Bacteria;p__Proteobacteria;c__Alphaproteobacteria;o__Rhizobiales;f__Hyphomicrobiaceae;g__Hyphomicrobium;
Planktothrix	0	0	0	0.002186	0.000835	0.000293	9e-06	0	k__Bacteria;p__Cyanobacteria;c__Oscillatoriophycideae;o__Oscillatoriales;f__Phormidiaceae;g__Planktothrix;
Desulfomicrobium	0	0	0.000409	0.001022	0.000898	0.001226	0.00168	9e-06	k__Bacteria;p__Proteobacteria;c__Deltaproteobacteria;o__Desulfovibrionales;f__Desulfomicrobiaceae;g__Desulfomicrobium;
Lachnobacterium	0.001324	0	0	0	0	0	0	0	k__Bacteria;p__Firmicutes;c__Clostridia;o__Clostridiales;f__Lachnospiraceae;g__Lachnobacterium;
[Ruminococcus]	0.002231	0.000969	1.8e-05	2.7e-05	0	0	8e-05	9e-06	k__Bacteria;p__Firmicutes;c__Clostridia;o__Clostridiales;f__Lachnospiraceae;g__[Ruminococcus];
Clostridium	0.002293	0.001404	0	0	9e-06	0	0	0	k__Bacteria;p__Firmicutes;c__Clostridia;o__Clostridiales;f__Lachnospiraceae;g__Clostridium;
Acinetobacter	0.002195	0.000649	0.000329	0.000702	0.000764	0.00072	0.001306	0.000293	k__Bacteria;p__Proteobacteria;c__Gammaproteobacteria;o__Pseudomonadales;f__Moraxellaceae;g__Acinetobacter;
Bacillus	0.001333	1.8e-05	0	1.8e-05	2.7e-05	9e-06	9e-06	0	k__Bacteria;p__Firmicutes;c__Bacilli;o__Bacillales;f__Bacillaceae;g__Bacillus;
Anabaenopsis	0	0	9e-06	0.001493	7.1e-05	1.8e-05	9e-06	9e-06	k__Bacteria;p__Cyanobacteria;c__Nostocophycideae;o__Nostocales;f__Nostocaceae;g__Anabaenopsis;
Methyloversatilis	9e-06	0	0.000107	0.000986	0.001182	0.001173	8e-05	0.000187	k__Bacteria;p__Proteobacteria;c__Betaproteobacteria;o__Rhodocyclales;f__Rhodocyclaceae;g__Methyloversatilis;
Sphingobium	0	0	0.000187	0.001138	0.00224	0.000827	0.0004	4.4e-05	k__Bacteria;p__Proteobacteria;c__Alphaproteobacteria;o__Sphingomonadales;f__Sphingomonadaceae;g__Sphingobium;
Streptococcus	0.000942	0.001555	0.000169	0.000373	0.000311	0.000373	0.000329	6.2e-05	k__Bacteria;p__Firmicutes;c__Bacilli;o__Lactobacillales;f__Streptococcaceae;g__Streptococcus;
Synechococcus	0	0	0	0.000329	0.00096	0.000133	0	0	k__Bacteria;p__Cyanobacteria;c__Synechococcophycideae;o__Synechococcales;f__Synechococcaceae;g__Synechococcus;
Megamonas	0.000213	0.001004	0	0	0	0	0	1.8e-05	k__Bacteria;p__Firmicutes;c__Clostridia;o__Clostridiales;f__Veillonellaceae;g__Megamonas;
Mycoplana	1.8e-05	0	3.6e-05	0.001226	0.000284	0.000942	8.9e-05	5.3e-05	k__Bacteria;p__Proteobacteria;c__Alphaproteobacteria;o__Caulobacterales;f__Caulobacteraceae;g__Mycoplana;
Rhodobacter	9e-06	9e-06	3.6e-05	0.000809	0.000587	0.001315	3.6e-05	2.7e-05	k__Bacteria;p__Proteobacteria;c__Alphaproteobacteria;o__Rhodobacterales;f__Rhodobacteraceae;g__Rhodobacter;
Candidatus Rhodoluna	0	0	9e-06	0.001164	0	8e-05	2.7e-05	0	k__Bacteria;p__Actinobacteria;c__Actinobacteria;o__Actinomycetales;f__Microbacteriaceae;g__Candidatus Rhodoluna;
Blautia	0.00176	0.000498	0	0	9e-06	9e-06	0	0	k__Bacteria;p__Firmicutes;c__Clostridia;o__Clostridiales;f__Lachnospiraceae;g__Blautia;
Verrucomicrobium	0	0	9e-06	0.000898	0.001209	0.000427	1.8e-05	3.6e-05	k__Bacteria;p__Verrucomicrobia;c__Verrucomicrobiae;o__Verrucomicrobiales;f__Verrucomicrobiaceae;g__Verrucomicrobium;
Lactococcus	0.00112	0.002026	0	2.7e-05	9e-06	9e-06	0	0	k__Bacteria;p__Firmicutes;c__Bacilli;o__Lactobacillales;f__Streptococcaceae;g__Lactococcus;
TG5	0.000915	0.001351	0	0	0	0	0	0	k__Bacteria;p__Synergistetes;c__Synergistia;o__Synergistales;f__Dethiosulfovibrionaceae;g__TG5;
Dysgonomonas	0.001093	0.001404	0	0	0	0	0	0	k__Bacteria;p__Bacteroidetes;c__Bacteroidia;o__Bacteroidales;f__Porphyromonadaceae;g__Dysgonomonas;
Perlucidibaca	0	0	0.000267	0.000667	0.000684	0.000551	0.000809	0.000107	k__Bacteria;p__Proteobacteria;c__Gammaproteobacteria;o__Pseudomonadales;f__Moraxellaceae;g__Perlucidibaca;
Veillonella	0.001013	0.000142	0	0	9e-06	2.7e-05	0	0	k__Bacteria;p__Firmicutes;c__Clostridia;o__Clostridiales;f__Veillonellaceae;g__Veillonella;
Phenylobacterium	9e-06	0	9.8e-05	0.000204	0.000178	0.001155	0.000124	6.2e-05	k__Bacteria;p__Proteobacteria;c__Alphaproteobacteria;o__Caulobacterales;f__Caulobacteraceae;g__Phenylobacterium;
Oleibacter	0	0	9e-06	1.8e-05	9e-06	0.000809	0	0	k__Bacteria;p__Proteobacteria;c__Gammaproteobacteria;o__Oceanospirillales;f__Oceanospirillaceae;g__Oleibacter;
Zoogloea	0	0	0	0.000133	0.000986	9e-06	0	0	k__Bacteria;p__Proteobacteria;c__Betaproteobacteria;o__Rhodocyclales;f__Rhodocyclaceae;g__Zoogloea;
Fluviicola	0	0	3.6e-05	0.000347	0.000231	0.000818	0.000142	0	k__Bacteria;p__Bacteroidetes;c__Flavobacteriia;o__Flavobacteriales;f__Cryomorphaceae;g__Fluviicola;
Nitrospira	0	0	0.000675	0.001706	0.001404	0.001324	4.4e-05	0.000453	k__Bacteria;p__Nitrospirae;c__Nitrospira;o__Nitrospirales;f__Nitrospiraceae;g__Nitrospira;
Peredibacter	0	0	9e-06	2.7e-05	9e-06	0.000675	0	1.8e-05	k__Bacteria;p__Proteobacteria;c__Deltaproteobacteria;o__Bdellovibrionales;f__Bacteriovoracaceae;g__Peredibacter;
Azospirillum	0	0	0	0.000675	0	0.000675	2.7e-05	9e-06	k__Bacteria;p__Proteobacteria;c__Alphaproteobacteria;o__Rhodospirillales;f__Rhodospirillaceae;g__Azospirillum;
Dorea	0.001102	0.000604	0	0	0	0	0	0	k__Bacteria;p__Firmicutes;c__Clostridia;o__Clostridiales;f__Lachnospiraceae;g__Dorea;
Nevskia	0	0	1.8e-05	0.000667	9e-06	9e-06	0	9e-06	k__Bacteria;p__Proteobacteria;c__Gammaproteobacteria;o__Xanthomonadales;f__Sinobacteraceae;g__Nevskia;
Mycobacterium	1.8e-05	0	4.4e-05	0.000933	0.000862	0.000293	6.2e-05	2.7e-05	k__Bacteria;p__Actinobacteria;c__Actinobacteria;o__Actinomycetales;f__Mycobacteriaceae;g__Mycobacterium;
Flavobacterium	0	0	7.1e-05	0.00032	0.000169	0.001022	0.000124	9e-06	k__Bacteria;p__Bacteroidetes;c__Flavobacteriia;o__Flavobacteriales;f__Flavobacteriaceae;g__Flavobacterium;
Parabacteroides	0.0012	0.000933	0	5.3e-05	1.8e-05	3.6e-05	0	0	k__Bacteria;p__Bacteroidetes;c__Bacteroidia;o__Bacteroidales;f__Porphyromonadaceae;g__Parabacteroides;
Dyadobacter	0	0	0	9e-06	0	0.00056	0	0	k__Bacteria;p__Bacteroidetes;c__Cytophagia;o__Cytophagales;f__Cytophagaceae;g__Dyadobacter;
Vogesella	0.001431	0.000284	0	0	0	0	0	0	k__Bacteria;p__Proteobacteria;c__Betaproteobacteria;o__Neisseriales;f__Neisseriaceae;g__Vogesella;
Bulleidia	0.000524	0	0	0	0	0	0	0	k__Bacteria;p__Firmicutes;c__Erysipelotrichi;o__Erysipelotrichales;f__Erysipelotrichaceae;g__Bulleidia;
Hyphomonas	9e-06	0	8e-05	0.001253	0.000569	0.000791	0.000151	4.4e-05	k__Bacteria;p__Proteobacteria;c__Alphaproteobacteria;o__Rhodobacterales;f__Hyphomonadaceae;g__Hyphomonas;
Lysobacter	9e-06	9e-06	3.6e-05	0.000889	8.9e-05	7.1e-05	1.8e-05	2.7e-05	k__Bacteria;p__Proteobacteria;c__Gammaproteobacteria;o__Xanthomonadales;f__Xanthomonadaceae;g__Lysobacter;
Serratia	3.6e-05	9e-06	0.000551	8.9e-05	5.3e-05	5.3e-05	0	0	k__Bacteria;p__Proteobacteria;c__Gammaproteobacteria;o__Enterobacteriales;f__Enterobacteriaceae;g__Serratia;
Candidatus Aquiluna	0	0	0	0.000631	9e-06	0.000293	9e-06	1.8e-05	k__Bacteria;p__Actinobacteria;c__Actinobacteria;o__Actinomycetales;f__Microbacteriaceae;g__Candidatus Aquiluna;
Enterococcus	7.1e-05	0.000587	8e-05	8e-05	9.8e-05	6.2e-05	0.000187	0	k__Bacteria;p__Firmicutes;c__Bacilli;o__Lactobacillales;f__Enterococcaceae;g__Enterococcus;
Clostridium	0.000693	0.000311	0.000196	0.000444	0.000276	0.000373	0.000409	8.9e-05	k__Bacteria;p__Firmicutes;c__Clostridia;o__Clostridiales;f__Clostridiaceae;g__Clostridium;
Pseudomonas	8.9e-05	1.8e-05	0.00016	0.000489	0.000889	0.000471	0.000151	5.3e-05	k__Bacteria;p__Proteobacteria;c__Gammaproteobacteria;o__Pseudomonadales;f__Pseudomonadaceae;g__Pseudomonas;
Arcobacter	0.000524	2.7e-05	8.9e-05	0.00024	0.000249	0.000196	0.000462	0	k__Bacteria;p__Proteobacteria;c__Epsilonproteobacteria;o__Campylobacterales;f__Campylobacteraceae;g__Arcobacter;
Sutterella	0.00064	0.000276	1.8e-05	1.8e-05	0	9e-06	9e-06	9e-06	k__Bacteria;p__Proteobacteria;c__Betaproteobacteria;o__Burkholderiales;f__Alcaligenaceae;g__Sutterella;
Luteolibacter	2.7e-05	0	0	0.000755	0.000196	0.000329	9e-06	0	k__Bacteria;p__Verrucomicrobia;c__Verrucomicrobiae;o__Verrucomicrobiales;f__Verrucomicrobiaceae;g__Luteolibacter;
Rubrivivax	1.8e-05	9e-06	0.000187	0.000844	0.00088	0.000435	0.000364	0.000142	k__Bacteria;p__Proteobacteria;c__Betaproteobacteria;o__Burkholderiales;f__Comamonadaceae;g__Rubrivivax;
Simplicispira	0.000124	9e-06	0.000213	0.00056	0.000782	0.000738	0.000409	0.000142	k__Bacteria;p__Proteobacteria;c__Betaproteobacteria;o__Burkholderiales;f__Comamonadaceae;g__Simplicispira;
Haemophilus	0.000187	0.000391	0	1.8e-05	0	9e-06	0	0	k__Bacteria;p__Proteobacteria;c__Gammaproteobacteria;o__Pasteurellales;f__Pasteurellaceae;g__Haemophilus;
Algoriphagus	0	0	0	0.000693	0.000124	2.7e-05	9e-06	0	k__Bacteria;p__Bacteroidetes;c__Cytophagia;o__Cytophagales;f__Cyclobacteriaceae;g__Algoriphagus;
Collinsella	9e-06	0.000382	0	0	0	0	0	0	k__Bacteria;p__Actinobacteria;c__Coriobacteriia;o__Coriobacteriales;f__Coriobacteriaceae;g__Collinsella;
Agrobacterium	7.1e-05	0	1.8e-05	1.8e-05	9e-06	0.000462	2.7e-05	0	k__Bacteria;p__Proteobacteria;c__Alphaproteobacteria;o__Rhizobiales;f__Rhizobiaceae;g__Agrobacterium;
Parvimonas	0.00032	1.8e-05	0	0	0	0	0	0	k__Bacteria;p__Firmicutes;c__Clostridia;o__Clostridiales;f__[Tissierellaceae];g__Parvimonas;
Ignavibacterium	0	0	0.000249	0.000702	0.000418	0.000569	0.000258	0.000258	k__Bacteria;p__Chlorobi;c__Ignavibacteria;o__Ignavibacteriales;f__Ignavibacteriaceae;g__Ignavibacterium;
Polynucleobacter	0	0	1.8e-05	0.00016	0.000311	9e-06	0	0	k__Bacteria;p__Proteobacteria;c__Betaproteobacteria;o__Burkholderiales;f__Oxalobacteraceae;g__Polynucleobacter;
Phascolarctobacterium	0.000311	6.2e-05	0	0	0	0	0	0	k__Bacteria;p__Firmicutes;c__Clostridia;o__Clostridiales;f__Veillonellaceae;g__Phascolarctobacterium;
Sphingomonas	2.7e-05	0	0.000124	0.000311	0.000329	0.000489	0.000196	0.000133	k__Bacteria;p__Proteobacteria;c__Alphaproteobacteria;o__Sphingomonadales;f__Sphingomonadaceae;g__Sphingomonas;
Akkermansia	0.000258	0	1.8e-05	9e-06	9e-06	0	9e-06	0	k__Bacteria;p__Verrucomicrobia;c__Verrucomicrobiae;o__Verrucomicrobiales;f__Verrucomicrobiaceae;g__Akkermansia;
Hylemonella	1.8e-05	2.7e-05	6.2e-05	0.000533	0.00024	0.000124	7.1e-05	5.3e-05	k__Bacteria;p__Proteobacteria;c__Betaproteobacteria;o__Burkholderiales;f__Comamonadaceae;g__Hylemonella;
Methylotenera	0	0	9e-06	0.000151	0.000338	7.1e-05	0	2.7e-05	k__Bacteria;p__Proteobacteria;c__Betaproteobacteria;o__Methylophilales;f__Methylophilaceae;g__Methylotenera;
Thiobacillus	9e-06	0	9.8e-05	0.00016	0.000178	0.000151	0.000293	1.8e-05	k__Bacteria;p__Proteobacteria;c__Betaproteobacteria;o__Hydrogenophilales;f__Hydrogenophilaceae;g__Thiobacillus;
Fusobacterium	0.00024	6.2e-05	0	0	0	0	0	0	k__Bacteria;p__Fusobacteria;c__Fusobacteriia;o__Fusobacteriales;f__Fusobacteriaceae;g__Fusobacterium;
Rhodoplanes	3.6e-05	0	0.000116	0.000187	0.00016	0.000507	4.4e-05	0.000151	k__Bacteria;p__Proteobacteria;c__Alphaproteobacteria;o__Rhizobiales;f__Hyphomicrobiaceae;g__Rhodoplanes;
Megasphaera	0.00032	0.000151	0	0	0	0	0	0	k__Bacteria;p__Firmicutes;c__Clostridia;o__Clostridiales;f__Veillonellaceae;g__Megasphaera;
Halomonas	0.000667	0.000533	1.8e-05	1.8e-05	2.7e-05	3.6e-05	0	1.8e-05	k__Bacteria;p__Proteobacteria;c__Gammaproteobacteria;o__Oceanospirillales;f__Halomonadaceae;g__Halomonas;
Desulfococcus	0	1.8e-05	0.000116	0.00032	0.00032	0.000444	0.000347	0.000107	k__Bacteria;p__Proteobacteria;c__Deltaproteobacteria;o__Desulfobacterales;f__Desulfobacteraceae;g__Desulfococcus;
Desulfovibrio	0.000222	0.000124	9e-06	1.8e-05	9e-06	4.4e-05	2.7e-05	0	k__Bacteria;p__Proteobacteria;c__Deltaproteobacteria;o__Desulfovibrionales;f__Desulfovibrionaceae;g__Desulfovibrio;
[Eubacterium]	0.000409	0.000444	0	0	0	0	0	0	k__Bacteria;p__Firmicutes;c__Erysipelotrichi;o__Erysipelotrichales;f__Erysipelotrichaceae;g__[Eubacterium];
Christensenella	8.9e-05	0.00032	0	0	0	0	0	0	k__Bacteria;p__Firmicutes;c__Clostridia;o__Clostridiales;f__Christensenellaceae;g__Christensenella;
SMB53	0.000418	0.000276	3.6e-05	3.6e-05	3.6e-05	4.4e-05	1.8e-05	7.1e-05	k__Bacteria;p__Firmicutes;c__Clostridia;o__Clostridiales;f__Clostridiaceae;g__SMB53;
Candidatus Tammella	0.000222	0.000267	0	0	0	0	0	0	k__Bacteria;p__Synergistetes;c__Synergistia;o__Synergistales;f__Synergistaceae;g__Candidatus Tammella;
Propionivibrio	0.000169	0.000418	0	0	0	3.6e-05	0	0	k__Bacteria;p__Proteobacteria;c__Betaproteobacteria;o__Rhodocyclales;f__Rhodocyclaceae;g__Propionivibrio;
Bdellovibrio	0	0	1.8e-05	0.000267	0.000196	0.000142	3.6e-05	1.8e-05	k__Bacteria;p__Proteobacteria;c__Deltaproteobacteria;o__Bdellovibrionales;f__Bdellovibrionaceae;g__Bdellovibrio;
Tatlockia	0	0	0	0.000213	0.000267	9.8e-05	0	0	k__Bacteria;p__Proteobacteria;c__Gammaproteobacteria;o__Legionellales;f__Legionellaceae;g__Tatlockia;
Sediminibacterium	0	0	0	0.000364	4.4e-05	0.000267	0	0	k__Bacteria;p__Bacteroidetes;c__[Saprospirae];o__[Saprospirales];f__Chitinophagaceae;g__Sediminibacterium;
Steroidobacter	1.8e-05	0	0.000196	0.000409	0.000471	0.000382	2.7e-05	0.000284	k__Bacteria;p__Proteobacteria;c__Gammaproteobacteria;o__Xanthomonadales;f__Sinobacteraceae;g__Steroidobacter;
Bradyrhizobium	0.000418	0.000187	2.7e-05	0.000124	0.000107	7.1e-05	1.8e-05	3.6e-05	k__Bacteria;p__Proteobacteria;c__Alphaproteobacteria;o__Rhizobiales;f__Bradyrhizobiaceae;g__Bradyrhizobium;
Geobacter	0	0	0.000142	0.000249	0.000213	0.000284	0.000231	8e-05	k__Bacteria;p__Proteobacteria;c__Deltaproteobacteria;o__Desulfuromonadales;f__Geobacteraceae;g__Geobacter;
Bilophila	0.000507	0.000364	0	2.7e-05	2.7e-05	0	1.8e-05	0	k__Bacteria;p__Proteobacteria;c__Deltaproteobacteria;o__Desulfovibrionales;f__Desulfovibrionaceae;g__Bilophila;
Pyramidobacter	0.000169	0	0	0	0	0	0	0	k__Bacteria;p__Synergistetes;c__Synergistia;o__Synergistales;f__Dethiosulfovibrionaceae;g__Pyramidobacter;
Roseococcus	0	0	0	0.000116	0	0.000169	0	0	k__Bacteria;p__Proteobacteria;c__Alphaproteobacteria;o__Rhodospirillales;f__Acetobacteraceae;g__Roseococcus;
Leadbetterella	0	0	0	0.00016	0	0	0	0	k__Bacteria;p__Bacteroidetes;c__Cytophagia;o__Cytophagales;f__Cytophagaceae;g__Leadbetterella;
Janthinobacterium	0.000249	8.9e-05	4.4e-05	6.2e-05	0.000151	5.3e-05	7.1e-05	6.2e-05	k__Bacteria;p__Proteobacteria;c__Betaproteobacteria;o__Burkholderiales;f__Oxalobacteraceae;g__Janthinobacterium;
B-42	0	0	5.3e-05	0.000338	0.000116	9.8e-05	9.8e-05	9e-06	k__Bacteria;p__[Thermi];c__Deinococci;o__Deinococcales;f__Trueperaceae;g__B-42;
Devosia	5.3e-05	6.2e-05	3.6e-05	0.000178	6.2e-05	0.000258	4.4e-05	0	k__Bacteria;p__Proteobacteria;c__Alphaproteobacteria;o__Rhizobiales;f__Hyphomicrobiaceae;g__Devosia;
Shewanella	0.000196	0.000142	3.6e-05	0.000107	8e-05	7.1e-05	0.000142	0	k__Bacteria;p__Proteobacteria;c__Gammaproteobacteria;o__Alteromonadales;f__Shewanellaceae;g__Shewanella;
Desulfobulbus	0	0	7.1e-05	0.000276	0.000142	0.000142	0.000151	2.7e-05	k__Bacteria;p__Proteobacteria;c__Deltaproteobacteria;o__Desulfobacterales;f__Desulfobulbaceae;g__Desulfobulbus;
Rheinheimera	1.8e-05	0	0	6.2e-05	0.000124	0	9e-06	0	k__Bacteria;p__Proteobacteria;c__Gammaproteobacteria;o__Alteromonadales;f__[Chromatiaceae];g__Rheinheimera;
Sporosarcina	0.000196	6.2e-05	5.3e-05	9.8e-05	0.000142	7.1e-05	9.8e-05	1.8e-05	k__Bacteria;p__Firmicutes;c__Bacilli;o__Bacillales;f__Planococcaceae;g__Sporosarcina;
Microbacterium	1.8e-05	0	3.6e-05	8e-05	0.000151	0.00024	5.3e-05	9e-06	k__Bacteria;p__Actinobacteria;c__Actinobacteria;o__Actinomycetales;f__Microbacteriaceae;g__Microbacterium;
Paraprevotella	0.000124	0	0	0	1.8e-05	0	0	0	k__Bacteria;p__Bacteroidetes;c__Bacteroidia;o__Bacteroidales;f__[Paraprevotellaceae];g__Paraprevotella;
Prevotella	0.000187	2.7e-05	0	0	0	0	0	0	k__Bacteria;p__Bacteroidetes;c__Bacteroidia;o__Bacteroidales;f__Prevotellaceae;g__Prevotella;
Anaerostipes	9.8e-05	0.000151	0	0	0	0	0	0	k__Bacteria;p__Firmicutes;c__Clostridia;o__Clostridiales;f__Lachnospiraceae;g__Anaerostipes;
Providencia	9e-06	1.8e-05	0.000116	1.8e-05	0	2.7e-05	0	0	k__Bacteria;p__Proteobacteria;c__Gammaproteobacteria;o__Enterobacteriales;f__Enterobacteriaceae;g__Providencia;
Plesiocystis	0	0	8e-05	0.000258	0.000151	0.000187	1.8e-05	0.000133	k__Bacteria;p__Proteobacteria;c__Deltaproteobacteria;o__Myxococcales;f__Nannocystaceae;g__Plesiocystis;
Selenomonas	0.000107	0	0	0	0	0	0	0	k__Bacteria;p__Firmicutes;c__Clostridia;o__Clostridiales;f__Veillonellaceae;g__Selenomonas;
Tannerella	0.00024	0.000213	0	0	0	0	0	0	k__Bacteria;p__Bacteroidetes;c__Bacteroidia;o__Bacteroidales;f__Porphyromonadaceae;g__Tannerella;
Clostridium	3.6e-05	0.000124	0	0	0	9e-06	0	0	k__Bacteria;p__Firmicutes;c__Erysipelotrichi;o__Erysipelotrichales;f__Erysipelotrichaceae;g__Clostridium;
Sphingosinicella	0	0	6.2e-05	0.000258	0.000187	0.000249	0.000107	7.1e-05	k__Bacteria;p__Proteobacteria;c__Alphaproteobacteria;o__Sphingomonadales;f__Sphingomonadaceae;g__Sphingosinicella;
Aquimonas	0	0	0	0.000178	3.6e-05	9e-06	0	0	k__Bacteria;p__Proteobacteria;c__Gammaproteobacteria;o__Xanthomonadales;f__Xanthomonadaceae;g__Aquimonas;
Mucispirillum	0.000178	0.000124	0	0	0	0	0	0	k__Bacteria;p__Deferribacteres;c__Deferribacteres;o__Deferribacterales;f__Deferribacteraceae;g__Mucispirillum;
Holdemania	0.000107	4.4e-05	0	0	0	0	0	0	k__Bacteria;p__Firmicutes;c__Erysipelotrichi;o__Erysipelotrichales;f__Erysipelotrichaceae;g__Holdemania;
Paludibacter	0.000124	7.1e-05	2.7e-05	0.000169	8.9e-05	0.000151	8e-05	0	k__Bacteria;p__Bacteroidetes;c__Bacteroidia;o__Bacteroidales;f__Porphyromonadaceae;g__Paludibacter;
Bryobacter	0	0	0	0.000124	0.000133	0	0	0	k__Bacteria;p__Acidobacteria;c__Solibacteres;o__Solibacterales;f__[Bryobacteraceae];g__Bryobacter;
Oxalobacter	3.6e-05	1.8e-05	3.6e-05	0.000169	0.00016	8.9e-05	3.6e-05	9e-06	k__Bacteria;p__Proteobacteria;c__Betaproteobacteria;o__Burkholderiales;f__Oxalobacteraceae;g__Oxalobacter;
Paracoccus	0	9e-06	6.2e-05	0.000196	0.00016	0.00024	2.7e-05	8e-05	k__Bacteria;p__Proteobacteria;c__Alphaproteobacteria;o__Rhodobacterales;f__Rhodobacteraceae;g__Paracoccus;
Cloacibacterium	0	0	3.6e-05	8e-05	0.000107	0.000187	6.2e-05	0	k__Bacteria;p__Bacteroidetes;c__Flavobacteriia;o__Flavobacteriales;f__[Weeksellaceae];g__Cloacibacterium;
Planctomyces	0	0	5.3e-05	0.000142	0.000107	5.3e-05	9e-06	7.1e-05	k__Bacteria;p__Planctomycetes;c__Planctomycetia;o__Planctomycetales;f__Planctomycetaceae;g__Planctomyces;
Schwartzia	8.9e-05	0	0	0	0	0	0	0	k__Bacteria;p__Firmicutes;c__Clostridia;o__Clostridiales;f__Veillonellaceae;g__Schwartzia;
Limnobacter	0	0	1.8e-05	0.000124	0.000178	4.4e-05	2.7e-05	0	k__Bacteria;p__Proteobacteria;c__Betaproteobacteria;o__Burkholderiales;f__Comamonadaceae;g__Limnobacter;
Aerococcus	9e-06	0	7.1e-05	9.8e-05	6.2e-05	7.1e-05	8.9e-05	0	k__Bacteria;p__Firmicutes;c__Bacilli;o__Lactobacillales;f__Aerococcaceae;g__Aerococcus;
Prosthecobacter	0	0	9e-06	9.8e-05	0.00016	2.7e-05	3.6e-05	0	k__Bacteria;p__Verrucomicrobia;c__Verrucomicrobiae;o__Verrucomicrobiales;f__Verrucomicrobiaceae;g__Prosthecobacter;
Desulfobacter	0	0	1.8e-05	0.000107	7.1e-05	2.7e-05	8e-05	9e-06	k__Bacteria;p__Proteobacteria;c__Deltaproteobacteria;o__Desulfobacterales;f__Desulfobacteraceae;g__Desulfobacter;
Actinomyces	0	0.000116	0	0	0	0	0	0	k__Bacteria;p__Actinobacteria;c__Actinobacteria;o__Actinomycetales;f__Actinomycetaceae;g__Actinomyces;
Opitutus	0	9e-06	1.8e-05	0.000133	8.9e-05	3.6e-05	0	9e-06	k__Bacteria;p__Verrucomicrobia;c__Opitutae;o__Opitutales;f__Opitutaceae;g__Opitutus;
Methylocaldum	0	0	7.1e-05	0.000124	0.000124	6.2e-05	9e-06	0.000107	k__Bacteria;p__Proteobacteria;c__Gammaproteobacteria;o__Methylococcales;f__Methylococcaceae;g__Methylocaldum;
za29	9.8e-05	0.000178	1.8e-05	0	2.7e-05	1.8e-05	0	0	k__Bacteria;p__Spirochaetes;c__Spirochaetes;o__Spirochaetales;f__Spirochaetaceae;g__za29;
Brevundimonas	9e-06	4.4e-05	0	9e-06	9e-06	2.7e-05	0.000116	0	k__Bacteria;p__Proteobacteria;c__Alphaproteobacteria;o__Caulobacterales;f__Caulobacteraceae;g__Brevundimonas;
Acetobacterium	0	0	0	5.3e-05	8e-05	8.9e-05	7.1e-05	0	k__Bacteria;p__Firmicutes;c__Clostridia;o__Clostridiales;f__Eubacteriaceae;g__Acetobacterium;
Burkholderia	9.8e-05	1.8e-05	0	0	0	9e-06	0	9e-06	k__Bacteria;p__Proteobacteria;c__Betaproteobacteria;o__Burkholderiales;f__Burkholderiaceae;g__Burkholderia;
Vibrio	0.000116	0.000116	0	9e-06	1.8e-05	1.8e-05	1.8e-05	0	k__Bacteria;p__Proteobacteria;c__Gammaproteobacteria;o__Vibrionales;f__Vibrionaceae;g__Vibrio;
Parvibaculum	0	0	3.6e-05	5.3e-05	0.000107	0.000142	3.6e-05	9e-06	k__Bacteria;p__Proteobacteria;c__Alphaproteobacteria;o__Rhizobiales;f__Hyphomicrobiaceae;g__Parvibaculum;
SJA-88	0	7.1e-05	0	0	0	0	0	0	k__Bacteria;p__Spirochaetes;c__[Leptospirae];o__[Leptospirales];f__Sediment-4;g__SJA-88;
Pedobacter	1.8e-05	0	0	0	0	6.2e-05	0	0	k__Bacteria;p__Bacteroidetes;c__Sphingobacteriia;o__Sphingobacteriales;f__Sphingobacteriaceae;g__Pedobacter;
Candidatus Methylomirabilis	0	0	7.1e-05	0.000116	0.000107	0.000169	0	0	k__Bacteria;p__NC10;c__12-24;o__Methylomirabiliales;f__Methylomirabiliaceae;g__Candidatus Methylomirabilis;
Clostridium	0	0	4.4e-05	0.000116	0.000107	9.8e-05	6.2e-05	0	k__Bacteria;p__Firmicutes;c__Clostridia;o__Clostridiales;f__Peptostreptococcaceae;g__Clostridium;
Kaistobacter	4.4e-05	3.6e-05	4.4e-05	6.2e-05	0.000142	0.000142	1.8e-05	0	k__Bacteria;p__Proteobacteria;c__Alphaproteobacteria;o__Sphingomonadales;f__Sphingomonadaceae;g__Kaistobacter;
Leucobacter	0	0	2.7e-05	4.4e-05	2.7e-05	2.7e-05	6.2e-05	0	k__Bacteria;p__Actinobacteria;c__Actinobacteria;o__Actinomycetales;f__Microbacteriaceae;g__Leucobacter;
Leptonema	0	0	2.7e-05	9.8e-05	7.1e-05	6.2e-05	1.8e-05	4.4e-05	k__Bacteria;p__Spirochaetes;c__[Leptospirae];o__[Leptospirales];f__Leptospiraceae;g__Leptonema;
Zymomonas	0	0	0	3.6e-05	9e-06	7.1e-05	0	0	k__Bacteria;p__Proteobacteria;c__Alphaproteobacteria;o__Sphingomonadales;f__Sphingomonadaceae;g__Zymomonas;
Iamia	0	0	2.7e-05	8.9e-05	6.2e-05	8e-05	5.3e-05	0	k__Bacteria;p__Actinobacteria;c__Acidimicrobiia;o__Acidimicrobiales;f__Iamiaceae;g__Iamia;
Methylophaga	0	0	9e-06	8e-05	1.8e-05	2.7e-05	0	0	k__Bacteria;p__Proteobacteria;c__Gammaproteobacteria;o__Thiotrichales;f__Piscirickettsiaceae;g__Methylophaga;
Dok59	0	0	1.8e-05	8e-05	4.4e-05	5.3e-05	0	8e-05	k__Bacteria;p__Proteobacteria;c__Betaproteobacteria;o__Rhodocyclales;f__Rhodocyclaceae;g__Dok59;
Psychrobacter	4.4e-05	4.4e-05	0	2.7e-05	5.3e-05	2.7e-05	8.9e-05	1.8e-05	k__Bacteria;p__Proteobacteria;c__Gammaproteobacteria;o__Pseudomonadales;f__Moraxellaceae;g__Psychrobacter;
Afifella	0	0	0	9e-06	9e-06	4.4e-05	0	0	k__Bacteria;p__Proteobacteria;c__Alphaproteobacteria;o__Rhizobiales;f__Rhodobiaceae;g__Afifella;
Sarcina	0	0	0	4.4e-05	0	9e-06	0	0	k__Bacteria;p__Firmicutes;c__Clostridia;o__Clostridiales;f__Clostridiaceae;g__Sarcina;
Morganella	8e-05	1.8e-05	0	0	0	9e-06	0	0	k__Bacteria;p__Proteobacteria;c__Gammaproteobacteria;o__Enterobacteriales;f__Enterobacteriaceae;g__Morganella;
HTCC	0	0	0	4.4e-05	9e-06	0	9e-06	0	k__Bacteria;p__Proteobacteria;c__Gammaproteobacteria;o__Alteromonadales;f__HTCC2188;g__HTCC;
Rhodococcus	8.9e-05	5.3e-05	9e-06	1.8e-05	7.1e-05	9e-06	0	0	k__Bacteria;p__Actinobacteria;c__Actinobacteria;o__Actinomycetales;f__Nocardiaceae;g__Rhodococcus;
Butyricicoccus	4.4e-05	0	9e-06	6.2e-05	6.2e-05	6.2e-05	4.4e-05	1.8e-05	k__Bacteria;p__Firmicutes;c__Clostridia;o__Clostridiales;f__Ruminococcaceae;g__Butyricicoccus;
Lutibacterium	0	0	1.8e-05	9.8e-05	4.4e-05	0.000107	9e-06	1.8e-05	k__Bacteria;p__Proteobacteria;c__Alphaproteobacteria;o__Sphingomonadales;f__Erythrobacteraceae;g__Lutibacterium;
Alistipes	9.8e-05	9e-06	0	0	0	0	0	0	k__Bacteria;p__Bacteroidetes;c__Bacteroidia;o__Bacteroidales;f__Rikenellaceae;g__Alistipes;
Allobaculum	0	0	9e-06	0	2.7e-05	5.3e-05	0	9e-06	k__Bacteria;p__Firmicutes;c__Erysipelotrichi;o__Erysipelotrichales;f__Erysipelotrichaceae;g__Allobaculum;
Proteiniclasticum	0	0	1.8e-05	2.7e-05	4.4e-05	4.4e-05	4.4e-05	9e-06	k__Bacteria;p__Firmicutes;c__Clostridia;o__Clostridiales;f__Clostridiaceae;g__Proteiniclasticum;
Pleomorphomonas	0	0	2.7e-05	0.000107	6.2e-05	0.000116	3.6e-05	0	k__Bacteria;p__Proteobacteria;c__Alphaproteobacteria;o__Rhizobiales;f__Methylocystaceae;g__Pleomorphomonas;
Desulfarculus	2.7e-05	6.2e-05	0	0	0	0	0	0	k__Bacteria;p__Proteobacteria;c__Deltaproteobacteria;o__Desulfarculales;f__Desulfarculaceae;g__Desulfarculus;
Pseudonocardia	9e-06	9e-06	0	5.3e-05	5.3e-05	3.6e-05	0	0	k__Bacteria;p__Actinobacteria;c__Actinobacteria;o__Actinomycetales;f__Pseudonocardiaceae;g__Pseudonocardia;
Corynebacterium	0	9e-06	9e-06	9e-06	1.8e-05	5.3e-05	9e-06	9e-06	k__Bacteria;p__Actinobacteria;c__Actinobacteria;o__Actinomycetales;f__Corynebacteriaceae;g__Corynebacterium;
Sphaerochaeta	0	0	0	0	4.4e-05	2.7e-05	1.8e-05	0	k__Bacteria;p__Spirochaetes;c__Spirochaetes;o__Sphaerochaetales;f__Sphaerochaetaceae;g__Sphaerochaeta;
Elstera	0	0	0	3.6e-05	9e-06	1.8e-05	0	0	k__Bacteria;p__Proteobacteria;c__Alphaproteobacteria;o__Rhodospirillales;f__Rhodospirillaceae;g__Elstera;
Eikenella	3.6e-05	0	0	9e-06	0	9e-06	0	0	k__Bacteria;p__Proteobacteria;c__Betaproteobacteria;o__Neisseriales;f__Neisseriaceae;g__Eikenella;
Candidatus Phlomobacter	4.4e-05	9e-06	0	0	0	0	0	0	k__Bacteria;p__Proteobacteria;c__Gammaproteobacteria;o__Enterobacteriales;f__Enterobacteriaceae;g__Candidatus Phlomobacter;
Roseivirga	0	0	0	4.4e-05	9e-06	0	0	0	k__Bacteria;p__Bacteroidetes;c__Cytophagia;o__Cytophagales;f__Flammeovirgaceae;g__Roseivirga;
Sphingopyxis	0	0	3.6e-05	7.1e-05	8e-05	4.4e-05	0	4.4e-05	k__Bacteria;p__Proteobacteria;c__Alphaproteobacteria;o__Sphingomonadales;f__Sphingomonadaceae;g__Sphingopyxis;
Cellvibrio	9e-06	1.8e-05	0	5.3e-05	2.7e-05	0	9e-06	9e-06	k__Bacteria;p__Proteobacteria;c__Gammaproteobacteria;o__Alteromonadales;f__Alteromonadaceae;g__Cellvibrio;
Wolbachia	0	4.4e-05	0	0	0	0	0	0	k__Bacteria;p__Proteobacteria;c__Alphaproteobacteria;o__Rickettsiales;f__Rickettsiaceae;g__Wolbachia;
Stenotrophomonas	8e-05	2.7e-05	0	0	0	9e-06	9e-06	1.8e-05	k__Bacteria;p__Proteobacteria;c__Gammaproteobacteria;o__Xanthomonadales;f__Xanthomonadaceae;g__Stenotrophomonas;
Denitrobacter	2.7e-05	5.3e-05	0	4.4e-05	9e-06	9e-06	0	0	k__Bacteria;p__Proteobacteria;c__Betaproteobacteria;o__Burkholderiales;f__Alcaligenaceae;g__Denitrobacter;
Dechloromonas	9e-06	2.7e-05	1.8e-05	6.2e-05	5.3e-05	4.4e-05	1.8e-05	0	k__Bacteria;p__Proteobacteria;c__Betaproteobacteria;o__Rhodocyclales;f__Rhodocyclaceae;g__Dechloromonas;
Enterococcus	4.4e-05	5.3e-05	0	0	0	0	0	0	k__Bacteria;p__Actinobacteria;c__Coriobacteriia;o__Coriobacteriales;f__Coriobacteriaceae;g__Enterococcus;
Desemzia	3.6e-05	0	0	0	0	0	1.8e-05	0	k__Bacteria;p__Firmicutes;c__Bacilli;o__Lactobacillales;f__Carnobacteriaceae;g__Desemzia;
HB2-32-21	0	0	3.6e-05	8.9e-05	4.4e-05	5.3e-05	0	3.6e-05	k__Bacteria;p__Proteobacteria;c__Gammaproteobacteria;o__Alteromonadales;f__Alteromonadaceae;g__HB2-32-21;
Pedomicrobium	9e-06	0	2.7e-05	4.4e-05	3.6e-05	3.6e-05	0	0	k__Bacteria;p__Proteobacteria;c__Alphaproteobacteria;o__Rhizobiales;f__Hyphomicrobiaceae;g__Pedomicrobium;
Tissierella_Soehngenia	0	0	9e-06	1.8e-05	4.4e-05	1.8e-05	2.7e-05	0	k__Bacteria;p__Firmicutes;c__Clostridia;o__Clostridiales;f__[Tissierellaceae];g__Tissierella_Soehngenia;
Candidatus Arthromitus	0	0	0	0	5.3e-05	1.8e-05	0	0	k__Bacteria;p__Firmicutes;c__Clostridia;o__Clostridiales;f__Clostridiaceae;g__Candidatus Arthromitus;
Tepidibacter	3.6e-05	4.4e-05	0	0	0	0	0	0	k__Bacteria;p__Firmicutes;c__Clostridia;o__Clostridiales;f__Peptostreptococcaceae;g__Tepidibacter;
Fibrobacteres-2	2.7e-05	2.7e-05	0	0	0	0	0	0	k__Bacteria;p__Fibrobacteres;c__Fibrobacteria;o__Fibrobacterales;f__Fibrobacteraceae;g__Fibrobacteres-2;
Sulfuritalea	0	0	9e-06	1.8e-05	3.6e-05	0	0	0	k__Bacteria;p__Proteobacteria;c__Betaproteobacteria;o__Rhodocyclales;f__Rhodocyclaceae;g__Sulfuritalea;
Chryseobacterium	0	0	0	0	2.7e-05	0	0	0	k__Bacteria;p__Bacteroidetes;c__Flavobacteriia;o__Flavobacteriales;f__[Weeksellaceae];g__Chryseobacterium;
Peptostreptococcus	2.7e-05	9e-06	0	0	0	0	0	0	k__Bacteria;p__Firmicutes;c__Clostridia;o__Clostridiales;f__Peptostreptococcaceae;g__Peptostreptococcus;
Sinomonas	0	2.7e-05	9e-06	2.7e-05	4.4e-05	1.8e-05	1.8e-05	9e-06	k__Bacteria;p__Actinobacteria;c__Actinobacteria;o__Actinomycetales;f__Micrococcaceae;g__Sinomonas;
Alcanivorax	0	0	9e-06	1.8e-05	3.6e-05	2.7e-05	1.8e-05	9e-06	k__Bacteria;p__Proteobacteria;c__Gammaproteobacteria;o__Oceanospirillales;f__Alcanivoracaceae;g__Alcanivorax;
Streptomyces	2.7e-05	9e-06	9e-06	3.6e-05	0	0	9e-06	0	k__Bacteria;p__Actinobacteria;c__Actinobacteria;o__Actinomycetales;f__Streptomycetaceae;g__Streptomyces;
Methylobacterium	2.7e-05	9e-06	0	0	0	9e-06	0	0	k__Bacteria;p__Proteobacteria;c__Alphaproteobacteria;o__Rhizobiales;f__Methylobacteriaceae;g__Methylobacterium;
Staphylococcus	9e-06	9e-06	0	0	1.8e-05	9e-06	4.4e-05	0	k__Bacteria;p__Firmicutes;c__Bacilli;o__Bacillales;f__Staphylococcaceae;g__Staphylococcus;
Amaricoccus	0	0	1.8e-05	1.8e-05	0	2.7e-05	9e-06	0	k__Bacteria;p__Proteobacteria;c__Alphaproteobacteria;o__Rhodobacterales;f__Rhodobacteraceae;g__Amaricoccus;
Alicyclobacillus	0	0	3.6e-05	2.7e-05	0	9e-06	9e-06	9e-06	k__Bacteria;p__Firmicutes;c__Bacilli;o__Bacillales;f__Alicyclobacillaceae;g__Alicyclobacillus;
Thiofaba	0	0	0	1.8e-05	4.4e-05	2.7e-05	1.8e-05	0	k__Bacteria;p__Proteobacteria;c__Gammaproteobacteria;o__Chromatiales;f__Halothiobacillaceae;g__Thiofaba;
Candidatus Rhabdochlamydia	0	0	0	0	2.7e-05	9e-06	0	0	k__Bacteria;p__Chlamydiae;c__Chlamydiia;o__Chlamydiales;f__Rhabdochlamydiaceae;g__Candidatus Rhabdochlamydia;
Enhydrobacter	0	1.8e-05	0	0	0	0	3.6e-05	9e-06	k__Bacteria;p__Proteobacteria;c__Gammaproteobacteria;o__Pseudomonadales;f__Moraxellaceae;g__Enhydrobacter;
Prosthecomicrobium	0	0	1.8e-05	0	0	2.7e-05	0	0	k__Bacteria;p__Proteobacteria;c__Alphaproteobacteria;o__Rhizobiales;f__Rhizobiaceae;g__Prosthecomicrobium;
PSB-M-3	0	0	0	4.4e-05	5.3e-05	2.7e-05	4.4e-05	9e-06	k__Bacteria;p__Firmicutes;c__Erysipelotrichi;o__Erysipelotrichales;f__Erysipelotrichaceae;g__PSB-M-3;
Caldilinea	0	0	2.7e-05	4.4e-05	5.3e-05	5.3e-05	9e-06	0	k__Bacteria;p__Chloroflexi;c__Anaerolineae;o__Caldilineales;f__Caldilineaceae;g__Caldilinea;
Anaerolinea	0	0	0	9e-06	1.8e-05	1.8e-05	4.4e-05	0	k__Bacteria;p__Chloroflexi;c__Anaerolineae;o__Anaerolineales;f__Anaerolinaceae;g__Anaerolinea;
Novispirillum	0	0	9e-06	2.7e-05	0	2.7e-05	0	0	k__Bacteria;p__Proteobacteria;c__Alphaproteobacteria;o__Rhodospirillales;f__Rhodospirillaceae;g__Novispirillum;
Rhodanobacter	0	0	9e-06	3.6e-05	2.7e-05	4.4e-05	0	1.8e-05	k__Bacteria;p__Proteobacteria;c__Gammaproteobacteria;o__Xanthomonadales;f__Xanthomonadaceae;g__Rhodanobacter;
Azomonas	0	0	0	9e-06	4.4e-05	1.8e-05	0	0	k__Bacteria;p__Proteobacteria;c__Gammaproteobacteria;o__Pseudomonadales;f__Pseudomonadaceae;g__Azomonas;
Elusimicrobium	9e-06	2.7e-05	0	0	0	0	0	0	k__Bacteria;p__Elusimicrobia;c__Elusimicrobia;o__Elusimicrobiales;f__Elusimicrobiaceae;g__Elusimicrobium;
RFN20	0	0	0	2.7e-05	0	1.8e-05	0	0	k__Bacteria;p__Firmicutes;c__Erysipelotrichi;o__Erysipelotrichales;f__Erysipelotrichaceae;g__RFN20;
Alkalibacter	0	0	9e-06	9e-06	1.8e-05	9e-06	2.7e-05	1.8e-05	k__Bacteria;p__Firmicutes;c__Clostridia;o__Clostridiales;f__Eubacteriaceae;g__Alkalibacter;
Anaerotruncus	4.4e-05	9e-06	0	0	0	0	0	0	k__Bacteria;p__Firmicutes;c__Clostridia;o__Clostridiales;f__Ruminococcaceae;g__Anaerotruncus;
Candidatus Ancillula	0	2.7e-05	0	0	0	0	0	0	k__Bacteria;p__Actinobacteria;c__Actinobacteria;o__Actinomycetales;f__Actinomycetaceae;g__Candidatus Ancillula;
Polaribacter	0	0	0	1.8e-05	0	0	0	0	k__Bacteria;p__Bacteroidetes;c__Flavobacteriia;o__Flavobacteriales;f__Flavobacteriaceae;g__Polaribacter;
SHD-231	0	0	0	2.7e-05	1.8e-05	2.7e-05	0	9e-06	k__Bacteria;p__Chloroflexi;c__Anaerolineae;o__Anaerolineales;f__Anaerolinaceae;g__SHD-231;
Anaerovorax	0	0	0	9e-06	9e-06	2.7e-05	1.8e-05	0	k__Bacteria;p__Firmicutes;c__Clostridia;o__Clostridiales;f__[Mogibacteriaceae];g__Anaerovorax;
Helicobacter	0	0	0	1.8e-05	1.8e-05	0	1.8e-05	9e-06	k__Bacteria;p__Proteobacteria;c__Epsilonproteobacteria;o__Campylobacterales;f__Helicobacteraceae;g__Helicobacter;
Promicromonospora	1.8e-05	1.8e-05	0	0	0	0	0	0	k__Bacteria;p__Actinobacteria;c__Actinobacteria;o__Actinomycetales;f__Promicromonosporaceae;g__Promicromonospora;
Gemmatimonas	0	0	0	0	1.8e-05	0	0	0	k__Bacteria;p__Gemmatimonadetes;c__Gemmatimonadetes;o__Gemmatimonadales;f__Gemmatimonadaceae;g__Gemmatimonas;
Pirellula	0	0	2.7e-05	1.8e-05	2.7e-05	0	9e-06	9e-06	k__Bacteria;p__Planctomycetes;c__Planctomycetia;o__Pirellulales;f__Pirellulaceae;g__Pirellula;
HA73	0	0	9e-06	2.7e-05	0	9e-06	9e-06	0	k__Bacteria;p__Synergistetes;c__Synergistia;o__Synergistales;f__Dethiosulfovibrionaceae;g__HA73;
Flexibacter	0	0	0	0	1.8e-05	1.8e-05	0	0	k__Bacteria;p__Bacteroidetes;c__Cytophagia;o__Cytophagales;f__Flammeovirgaceae;g__Flexibacter;
Swaminathania	0	0	0	0	0	0	1.8e-05	0	k__Bacteria;p__Proteobacteria;c__Alphaproteobacteria;o__Rhodospirillales;f__Acetobacteraceae;g__Swaminathania;
Pseudoxanthomonas	0	0	9e-06	9e-06	2.7e-05	3.6e-05	0	0	k__Bacteria;p__Proteobacteria;c__Gammaproteobacteria;o__Xanthomonadales;f__Xanthomonadaceae;g__Pseudoxanthomonas;
Nocardia	1.8e-05	9e-06	0	0	0	9e-06	0	0	k__Bacteria;p__Actinobacteria;c__Actinobacteria;o__Actinomycetales;f__Nocardiaceae;g__Nocardia;
Coprobacillus	2.7e-05	0	0	0	0	0	0	0	k__Bacteria;p__Firmicutes;c__Erysipelotrichi;o__Erysipelotrichales;f__Erysipelotrichaceae;g__Coprobacillus;
Odoribacter	1.8e-05	2.7e-05	0	0	9e-06	0	0	0	k__Bacteria;p__Bacteroidetes;c__Bacteroidia;o__Bacteroidales;f__[Odoribacteraceae];g__Odoribacter;
Arthrobacter	2.7e-05	0	0	1.8e-05	1.8e-05	0	0	0	k__Bacteria;p__Actinobacteria;c__Actinobacteria;o__Actinomycetales;f__Micrococcaceae;g__Arthrobacter;
cc_115	0	0	1.8e-05	0	0	0	0	0	k__Bacteria;p__Firmicutes;c__Erysipelotrichi;o__Erysipelotrichales;f__Erysipelotrichaceae;g__cc_115;
Legionella	0	0	2.7e-05	1.8e-05	2.7e-05	2.7e-05	0	1.8e-05	k__Bacteria;p__Proteobacteria;c__Gammaproteobacteria;o__Legionellales;f__Legionellaceae;g__Legionella;
Desulfurispora	0	0	1.8e-05	0	0	0	0	0	k__Bacteria;p__Firmicutes;c__Clostridia;o__Clostridiales;f__Peptococcaceae;g__Desulfurispora;
Aquicella	0	0	0	1.8e-05	9e-06	2.7e-05	0	0	k__Bacteria;p__Proteobacteria;c__Gammaproteobacteria;o__Legionellales;f__Coxiellaceae;g__Aquicella;
Rickettsia	0	0	0	1.8e-05	9e-06	0	0	0	k__Bacteria;p__Proteobacteria;c__Alphaproteobacteria;o__Rickettsiales;f__Rickettsiaceae;g__Rickettsia;
Dehalobacter_Syntrophobotulus	1.8e-05	9e-06	0	0	0	0	0	0	k__Bacteria;p__Firmicutes;c__Clostridia;o__Clostridiales;f__Peptococcaceae;g__Dehalobacter_Syntrophobotulus;
Lewinella	0	0	0	3.6e-05	0	0	0	0	k__Bacteria;p__Bacteroidetes;c__[Saprospirae];o__[Saprospirales];f__Saprospiraceae;g__Lewinella;
Rothia	0	3.6e-05	0	0	0	0	0	0	k__Bacteria;p__Actinobacteria;c__Actinobacteria;o__Actinomycetales;f__Micrococcaceae;g__Rothia;
Atopobium	1.8e-05	1.8e-05	0	0	0	0	0	0	k__Bacteria;p__Actinobacteria;c__Coriobacteriia;o__Coriobacteriales;f__Coriobacteriaceae;g__Atopobium;
DA101	9e-06	0	9e-06	2.7e-05	1.8e-05	2.7e-05	9e-06	0	k__Bacteria;p__Verrucomicrobia;c__[Spartobacteria];o__[Chthoniobacterales];f__[Chthoniobacteraceae];g__DA101;
Spirochaeta	0	0	0	0	1.8e-05	9e-06	0	0	k__Bacteria;p__Spirochaetes;c__Spirochaetes;o__Spirochaetales;f__Spirochaetaceae;g__Spirochaeta;
Maribacter	0	0	0	3.6e-05	0	0	0	0	k__Bacteria;p__Bacteroidetes;c__Flavobacteriia;o__Flavobacteriales;f__Flavobacteriaceae;g__Maribacter;
Gallionella	0	0	0	0	0	2.7e-05	0	0	k__Bacteria;p__Proteobacteria;c__Betaproteobacteria;o__Gallionellales;f__Gallionellaceae;g__Gallionella;
Elbe	0	0	2.7e-05	1.8e-05	2.7e-05	0	9e-06	2.7e-05	k__Bacteria;p__Proteobacteria;c__Betaproteobacteria;o__Neisseriales;f__Neisseriaceae;g__Elbe;
Ochrobactrum	0	9e-06	0	9e-06	9e-06	0	1.8e-05	9e-06	k__Bacteria;p__Proteobacteria;c__Alphaproteobacteria;o__Rhizobiales;f__Brucellaceae;g__Ochrobactrum;
Dehalobacterium	1.8e-05	1.8e-05	0	0	0	1.8e-05	0	0	k__Bacteria;p__Firmicutes;c__Clostridia;o__Clostridiales;f__Dehalobacteriaceae;g__Dehalobacterium;
Candidatus Solibacter	0	0	1.8e-05	1.8e-05	9e-06	0	0	1.8e-05	k__Bacteria;p__Acidobacteria;c__Solibacteres;o__Solibacterales;f__Solibacteraceae;g__Candidatus Solibacter;
Natronobacillus	0	0	0	9e-06	1.8e-05	0	9e-06	0	k__Bacteria;p__Firmicutes;c__Bacilli;o__Bacillales;f__Bacillaceae;g__Natronobacillus;
Acholeplasma	0	0	0	0	0	2.7e-05	0	0	k__Bacteria;p__Tenericutes;c__Mollicutes;o__Acholeplasmatales;f__Acholeplasmataceae;g__Acholeplasma;
Solibacillus	1.8e-05	0	0	0	0	0	0	1.8e-05	k__Bacteria;p__Firmicutes;c__Bacilli;o__Bacillales;f__Planococcaceae;g__Solibacillus;
Psychromonas	2.7e-05	9e-06	0	0	0	0	0	0	k__Bacteria;p__Proteobacteria;c__Gammaproteobacteria;o__Alteromonadales;f__Psychromonadaceae;g__Psychromonas;
Eggerthella	9e-06	1.8e-05	0	0	0	0	0	0	k__Bacteria;p__Actinobacteria;c__Coriobacteriia;o__Coriobacteriales;f__Coriobacteriaceae;g__Eggerthella;
A17	0	0	9e-06	2.7e-05	9e-06	9e-06	0	0	k__Bacteria;p__Planctomycetes;c__Planctomycetia;o__Pirellulales;f__Pirellulaceae;g__A17;
Turneriella	0	0	0	1.8e-05	0	1.8e-05	0	2.7e-05	k__Bacteria;p__Spirochaetes;c__[Leptospirae];o__[Leptospirales];f__Leptospiraceae;g__Turneriella;
[Prevotella]	0	0	9e-06	2.7e-05	0	1.8e-05	0	0	k__Bacteria;p__Bacteroidetes;c__Bacteroidia;o__Bacteroidales;f__[Paraprevotellaceae];g__[Prevotella];
Turicibacter	0	0	1.8e-05	1.8e-05	9e-06	9e-06	0	0	k__Bacteria;p__Firmicutes;c__Bacilli;o__Turicibacterales;f__Turicibacteraceae;g__Turicibacter;
Phaeospirillum	0	0	3.6e-05	9e-06	2.7e-05	2.7e-05	0	0	k__Bacteria;p__Proteobacteria;c__Alphaproteobacteria;o__Rhodospirillales;f__Rhodospirillaceae;g__Phaeospirillum;
Allochromatium	0	0	9e-06	0	9e-06	1.8e-05	0	9e-06	k__Bacteria;p__Proteobacteria;c__Gammaproteobacteria;o__Chromatiales;f__Chromatiaceae;g__Allochromatium;
Aequorivita	0	0	0	1.8e-05	0	0	0	0	k__Bacteria;p__Bacteroidetes;c__Flavobacteriia;o__Flavobacteriales;f__Flavobacteriaceae;g__Aequorivita;
Dokdonella	0	0	9e-06	1.8e-05	9e-06	1.8e-05	0	0	k__Bacteria;p__Proteobacteria;c__Gammaproteobacteria;o__Xanthomonadales;f__Xanthomonadaceae;g__Dokdonella;
Longilinea	0	0	0	0	0	9e-06	0	0	k__Bacteria;p__Chloroflexi;c__Anaerolineae;o__Anaerolineales;f__Anaerolinaceae;g__Longilinea;
Brevibacterium	0	0	0	0	0	0	9e-06	9e-06	k__Bacteria;p__Actinobacteria;c__Actinobacteria;o__Actinomycetales;f__Brevibacteriaceae;g__Brevibacterium;
Nannocystis	0	0	0	0	0	0	0	9e-06	k__Bacteria;p__Proteobacteria;c__Deltaproteobacteria;o__Myxococcales;f__Nannocystaceae;g__Nannocystis;
Candidatus Nitrososphaera	0	0	0	0	0	9e-06	0	0	k__Archaea;p__Crenarchaeota;c__Thaumarchaeota;o__Nitrososphaerales;f__Nitrososphaeraceae;g__Candidatus Nitrososphaera;
Caulobacter	0	0	0	1.8e-05	0	0	0	0	k__Bacteria;p__Proteobacteria;c__Alphaproteobacteria;o__Caulobacterales;f__Caulobacteraceae;g__Caulobacter;
Propionicimonas	0	9e-06	0	1.8e-05	9e-06	9e-06	0	0	k__Bacteria;p__Actinobacteria;c__Actinobacteria;o__Actinomycetales;f__Nocardioidaceae;g__Propionicimonas;
Syntrophomonas	0	9e-06	0	0	0	0	0	0	k__Bacteria;p__Firmicutes;c__Clostridia;o__Clostridiales;f__Syntrophomonadaceae;g__Syntrophomonas;
Desulfomonile	0	0	0	9e-06	9e-06	1.8e-05	0	0	k__Bacteria;p__Proteobacteria;c__Deltaproteobacteria;o__Syntrophobacterales;f__Syntrophaceae;g__Desulfomonile;
Halothiobacillus	0	0	0	0	0	0	9e-06	0	k__Bacteria;p__Proteobacteria;c__Gammaproteobacteria;o__Chromatiales;f__Halothiobacillaceae;g__Halothiobacillus;
Dyella	0	0	9e-06	0	9e-06	1.8e-05	9e-06	9e-06	k__Bacteria;p__Proteobacteria;c__Gammaproteobacteria;o__Xanthomonadales;f__Xanthomonadaceae;g__Dyella;
Buchnera	9e-06	0	0	0	0	0	9e-06	0	k__Bacteria;p__Proteobacteria;c__Gammaproteobacteria;o__Enterobacteriales;f__Enterobacteriaceae;g__Buchnera;
Sulfuricurvum	0	0	9e-06	0	0	9e-06	9e-06	0	k__Bacteria;p__Proteobacteria;c__Epsilonproteobacteria;o__Campylobacterales;f__Helicobacteraceae;g__Sulfuricurvum;
Syntrophobacter	0	0	0	0	1.8e-05	0	0	0	k__Bacteria;p__Proteobacteria;c__Deltaproteobacteria;o__Syntrophobacterales;f__Syntrophobacteraceae;g__Syntrophobacter;
Anaerofustis	9e-06	9e-06	0	0	0	0	0	0	k__Bacteria;p__Firmicutes;c__Clostridia;o__Clostridiales;f__Eubacteriaceae;g__Anaerofustis;
Leuconostoc	0	0	9e-06	0	0	0	0	0	k__Bacteria;p__Firmicutes;c__Bacilli;o__Lactobacillales;f__Leuconostocaceae;g__Leuconostoc;
Pediococcus	0	0	0	0	1.8e-05	0	0	0	k__Bacteria;p__Firmicutes;c__Bacilli;o__Lactobacillales;f__Lactobacillaceae;g__Pediococcus;
Anaeromyxobacter	0	0	9e-06	0	0	0	0	0	k__Bacteria;p__Proteobacteria;c__Deltaproteobacteria;o__Myxococcales;f__Myxococcaceae;g__Anaeromyxobacter;
mixed	0	0	0	9e-06	9e-06	0	0	0	k__Bacteria;p__Actinobacteria;c__Acidimicrobiia;o__Acidimicrobiales;f__koll13;g__mixed;
Crenothrix	9e-06	0	9e-06	9e-06	9e-06	0	0	0	k__Bacteria;p__Proteobacteria;c__Gammaproteobacteria;o__Methylococcales;f__Crenotrichaceae;g__Crenothrix;
Propionibacterium	0	0	9e-06	0	0	0	0	0	k__Bacteria;p__Actinobacteria;c__Actinobacteria;o__Actinomycetales;f__Propionibacteriaceae;g__Propionibacterium;
Kaistia	0	0	0	0	9e-06	1.8e-05	0	0	k__Bacteria;p__Proteobacteria;c__Alphaproteobacteria;o__Rhizobiales;f__Rhizobiaceae;g__Kaistia;
Facklamia	0	0	0	9e-06	0	9e-06	0	0	k__Bacteria;p__Firmicutes;c__Bacilli;o__Lactobacillales;f__Aerococcaceae;g__Facklamia;
Simkania	0	0	0	0	0	9e-06	0	0	k__Bacteria;p__Chlamydiae;c__Chlamydiia;o__Chlamydiales;f__Simkaniaceae;g__Simkania;
43584	0	0	0	0	0	0	0	9e-06	k__Bacteria;p__Nitrospirae;c__Nitrospira;o__Nitrospirales;f__FW;g__4-29;
Methylosarcina	0	0	0	1.8e-05	0	0	0	9e-06	k__Bacteria;p__Proteobacteria;c__Gammaproteobacteria;o__Methylococcales;f__Methylococcaceae;g__Methylosarcina;
Thiocapsa	0	0	0	9e-06	0	0	0	0	k__Bacteria;p__Proteobacteria;c__Gammaproteobacteria;o__Chromatiales;f__Chromatiaceae;g__Thiocapsa;
Paenibacillus	0	0	0	9e-06	0	0	9e-06	0	k__Bacteria;p__Firmicutes;c__Bacilli;o__Bacillales;f__Paenibacillaceae;g__Paenibacillus;
Dietzia	0	1.8e-05	9e-06	0	0	9e-06	9e-06	0	k__Bacteria;p__Actinobacteria;c__Actinobacteria;o__Actinomycetales;f__Dietziaceae;g__Dietzia;
Euzebya	0	0	0	0	1.8e-05	0	0	0	k__Bacteria;p__Actinobacteria;c__Nitriliruptoria;o__Euzebyales;f__Euzebyaceae;g__Euzebya;
rc4-4	9e-06	0	0	0	0	0	0	0	k__Bacteria;p__Firmicutes;c__Clostridia;o__Clostridiales;f__Peptococcaceae;g__rc4-4;
Campylobacter	0	0	0	0	0	0	0	0	k__Bacteria;p__Proteobacteria;c__Epsilonproteobacteria;o__Campylobacterales;f__Campylobacteraceae;g__Campylobacter;
Hydrocarboniphaga	0	0	0	0	0	0	0	0	k__Bacteria;p__Proteobacteria;c__Gammaproteobacteria;o__Xanthomonadales;f__Sinobacteraceae;g__Hydrocarboniphaga;
Others	0.798926	0.682353	0.808054	0.689098	0.690973	0.790386	0.832867	0.790546	Others

## Sheet: Species
Taxonomy	MG	HG	SHG	HHG	FHG	SMG	FMG	HMG	Tax_detail
prausnitzii	0.011189	0.005155	0	1.8e-05	2.7e-05	5.3e-05	9.8e-05	3.6e-05	k__Bacteria;p__Firmicutes;c__Clostridia;o__Clostridiales;f__Ruminococcaceae;g__Faecalibacterium;s__prausnitzii;
bromii	0.003928	0.000693	0	0	0	0	0	0	k__Bacteria;p__Firmicutes;c__Clostridia;o__Clostridiales;f__Ruminococcaceae;g__Ruminococcus;s__bromii;
calciphila	0	0	1.8e-05	0.004053	0.004453	0.002284	2.7e-05	5.3e-05	k__Bacteria;p__Bacteroidetes;c__[Saprospirae];o__[Saprospirales];f__Saprospiraceae;g__Aquirestis;s__calciphila;
eutactus	0.001511	9e-06	0	0	0	0	0	0	k__Bacteria;p__Firmicutes;c__Clostridia;o__Clostridiales;f__Lachnospiraceae;g__Coprococcus;s__eutactus;
uniformis	0.002915	0.002275	0	0	0	1.8e-05	0	0	k__Bacteria;p__Bacteroidetes;c__Bacteroidia;o__Bacteroidales;f__Bacteroidaceae;g__Bacteroides;s__uniformis;
fragilis	0.002951	0.001484	0	0	0	2.7e-05	0	9e-06	k__Bacteria;p__Bacteroidetes;c__Bacteroidia;o__Bacteroidales;f__Bacteroidaceae;g__Bacteroides;s__fragilis;
cereus	0.001111	0	0	9e-06	1.8e-05	0	9e-06	0	k__Bacteria;p__Firmicutes;c__Bacilli;o__Bacillales;f__Bacillaceae;g__Bacillus;s__cereus;
guillouiae	0.00208	0.000533	3.6e-05	6.2e-05	1.8e-05	2.7e-05	9.8e-05	4.4e-05	k__Bacteria;p__Proteobacteria;c__Gammaproteobacteria;o__Pseudomonadales;f__Moraxellaceae;g__Acinetobacter;s__guillouiae;
caccae	0.000311	0.001013	0	0	0	0	0	0	k__Bacteria;p__Bacteroidetes;c__Bacteroidia;o__Bacteroidales;f__Bacteroidaceae;g__Bacteroides;s__caccae;
xenophagum	0	0	0.000187	0.001129	0.002213	0.000809	0.0004	4.4e-05	k__Bacteria;p__Proteobacteria;c__Alphaproteobacteria;o__Sphingomonadales;f__Sphingomonadaceae;g__Sphingobium;s__xenophagum;
plebeius	9e-06	0.000827	0	0	0	0	0	0	k__Bacteria;p__Bacteroidetes;c__Bacteroidia;o__Bacteroidales;f__Bacteroidaceae;g__Bacteroides;s__plebeius;
dispar	0.001013	0.000142	0	0	9e-06	2.7e-05	0	0	k__Bacteria;p__Firmicutes;c__Clostridia;o__Clostridiales;f__Veillonellaceae;g__Veillonella;s__dispar;
starrii	0	0	9e-06	2.7e-05	9e-06	0.000675	0	1.8e-05	k__Bacteria;p__Proteobacteria;c__Deltaproteobacteria;o__Bdellovibrionales;f__Bacteriovoracaceae;g__Peredibacter;s__starrii;
infantis	0.000373	0.000853	0	1.8e-05	9e-06	0	0	0	k__Bacteria;p__Firmicutes;c__Bacilli;o__Lactobacillales;f__Streptococcaceae;g__Streptococcus;s__infantis;
ramosa	0	0	1.8e-05	0.000667	9e-06	9e-06	0	9e-06	k__Bacteria;p__Proteobacteria;c__Gammaproteobacteria;o__Xanthomonadales;f__Sinobacteraceae;g__Nevskia;s__ramosa;
mucosae	0	0.000595	0	0	0	0	0	0	k__Bacteria;p__Firmicutes;c__Bacilli;o__Lactobacillales;f__Lactobacillaceae;g__Lactobacillus;s__mucosae;
citroniae	0.000906	0.00032	0	0	9e-06	0	0	0	k__Bacteria;p__Firmicutes;c__Clostridia;o__Clostridiales;f__Lachnospiraceae;g__Clostridium;s__citroniae;
moorei	0.000524	0	0	0	0	0	0	0	k__Bacteria;p__Firmicutes;c__Erysipelotrichi;o__Erysipelotrichales;f__Erysipelotrichaceae;g__Bulleidia;s__moorei;
brunescens	9e-06	9e-06	3.6e-05	0.000889	8.9e-05	7.1e-05	1.8e-05	2.7e-05	k__Bacteria;p__Proteobacteria;c__Gammaproteobacteria;o__Xanthomonadales;f__Xanthomonadaceae;g__Lysobacter;s__brunescens;
gnavus	0.000933	0.000515	1.8e-05	2.7e-05	0	0	9e-06	0	k__Bacteria;p__Firmicutes;c__Clostridia;o__Clostridiales;f__Lachnospiraceae;g__[Ruminococcus];s__gnavus;
rubra	0	0	0	0.000631	9e-06	0.000293	9e-06	1.8e-05	k__Bacteria;p__Actinobacteria;c__Actinobacteria;o__Actinomycetales;f__Microbacteriaceae;g__Candidatus Aquiluna;s__rubra;
torques	0.000791	9e-06	0	0	0	0	6.2e-05	9e-06	k__Bacteria;p__Firmicutes;c__Clostridia;o__Clostridiales;f__Lachnospiraceae;g__[Ruminococcus];s__torques;
parainfluenzae	0.000187	0.000391	0	1.8e-05	0	9e-06	0	0	k__Bacteria;p__Proteobacteria;c__Gammaproteobacteria;o__Pasteurellales;f__Pasteurellaceae;g__Haemophilus;s__parainfluenzae;
terrigena	0	0	0	0.000693	0.000124	2.7e-05	9e-06	0	k__Bacteria;p__Bacteroidetes;c__Cytophagia;o__Cytophagales;f__Cyclobacteriaceae;g__Algoriphagus;s__terrigena;
ovatus	0.00104	0.00056	0	9e-06	0	0	0	0	k__Bacteria;p__Bacteroidetes;c__Bacteroidia;o__Bacteroidales;f__Bacteroidaceae;g__Bacteroides;s__ovatus;
formicigenerans	0.000435	0.000151	0	0	0	0	0	0	k__Bacteria;p__Firmicutes;c__Clostridia;o__Clostridiales;f__Lachnospiraceae;g__Dorea;s__formicigenerans;
distasonis	0.000542	0.000382	0	5.3e-05	1.8e-05	3.6e-05	0	0	k__Bacteria;p__Bacteroidetes;c__Bacteroidia;o__Bacteroidales;f__Porphyromonadaceae;g__Parabacteroides;s__distasonis;
aerofaciens	9e-06	0.000382	0	0	0	0	0	0	k__Bacteria;p__Actinobacteria;c__Coriobacteriia;o__Coriobacteriales;f__Coriobacteriaceae;g__Collinsella;s__aerofaciens;
cryaerophilus	0.000524	2.7e-05	0	0	0	0	0	0	k__Bacteria;p__Proteobacteria;c__Epsilonproteobacteria;o__Campylobacterales;f__Campylobacteraceae;g__Arcobacter;s__cryaerophilus;
massiliensis	0	0	0	0.000391	0	9e-06	0	9e-06	k__Bacteria;p__Proteobacteria;c__Alphaproteobacteria;o__Rhodospirillales;f__Rhodospirillaceae;g__Azospirillum;s__massiliensis;
colinum	0.000329	0.000418	0	0	0	0	0	0	k__Bacteria;p__Firmicutes;c__Clostridia;o__Clostridiales;f__Lachnospiraceae;g__Clostridium;s__colinum;
muciniphila	0.000258	0	1.8e-05	9e-06	9e-06	0	9e-06	0	k__Bacteria;p__Verrucomicrobia;c__Verrucomicrobiae;o__Verrucomicrobiales;f__Verrucomicrobiaceae;g__Akkermansia;s__muciniphila;
mobilis	0	0	9e-06	0.000151	0.000338	7.1e-05	0	2.7e-05	k__Bacteria;p__Proteobacteria;c__Betaproteobacteria;o__Methylophilales;f__Methylophilaceae;g__Methylotenera;s__mobilis;
dolichum	0.000409	0.000444	0	0	0	0	0	0	k__Bacteria;p__Firmicutes;c__Erysipelotrichi;o__Erysipelotrichales;f__Erysipelotrichaceae;g__[Eubacterium];s__dolichum;
multivorans	0	1.8e-05	0.000107	0.000267	0.000267	0.0004	0.000302	7.1e-05	k__Bacteria;p__Proteobacteria;c__Deltaproteobacteria;o__Desulfobacterales;f__Desulfobacteraceae;g__Desulfococcus;s__multivorans;
hathewayi	0.000364	6.2e-05	0	0	0	0	0	0	k__Bacteria;p__Firmicutes;c__Clostridia;o__Clostridiales;f__Lachnospiraceae;g__Clostridium;s__hathewayi;
piscolens	0.000169	0	0	0	0	0	0	0	k__Bacteria;p__Synergistetes;c__Synergistia;o__Synergistales;f__Dethiosulfovibrionaceae;g__Pyramidobacter;s__piscolens;
callidus	0.000213	0	1.8e-05	0	9e-06	0	0	0	k__Bacteria;p__Firmicutes;c__Clostridia;o__Clostridiales;f__Ruminococcaceae;g__Ruminococcus;s__callidus;
eggerthii	0.00032	0.000267	0	0	0	0	0	0	k__Bacteria;p__Bacteroidetes;c__Bacteroidia;o__Bacteroidales;f__Bacteroidaceae;g__Bacteroides;s__eggerthii;
gadei	0	0.000142	0	0	0	0	0	0	k__Bacteria;p__Bacteroidetes;c__Bacteroidia;o__Bacteroidales;f__Porphyromonadaceae;g__Dysgonomonas;s__gadei;
gelidilacus	0	0	2.7e-05	0.000178	9.8e-05	0.000284	3.6e-05	0	k__Bacteria;p__Bacteroidetes;c__Flavobacteriia;o__Flavobacteriales;f__Flavobacteriaceae;g__Flavobacterium;s__gelidilacus;
perfringens	4.4e-05	0.000124	9e-06	2.7e-05	0	0	0	1.8e-05	k__Bacteria;p__Firmicutes;c__Clostridia;o__Clostridiales;f__Clostridiaceae;g__Clostridium;s__perfringens;
microcystinivorans	0	0	6.2e-05	0.000258	0.000187	0.000249	0.000107	7.1e-05	k__Bacteria;p__Proteobacteria;c__Alphaproteobacteria;o__Sphingomonadales;f__Sphingomonadaceae;g__Sphingosinicella;s__microcystinivorans;
formigenes	3.6e-05	1.8e-05	3.6e-05	0.000169	0.00016	8.9e-05	3.6e-05	9e-06	k__Bacteria;p__Proteobacteria;c__Betaproteobacteria;o__Burkholderiales;f__Oxalobacteraceae;g__Oxalobacter;s__formigenes;
anginosus	0.000142	8.9e-05	0	0	0	0	0	0	k__Bacteria;p__Firmicutes;c__Bacilli;o__Lactobacillales;f__Streptococcaceae;g__Streptococcus;s__anginosus;
producta	0.000116	7.1e-05	0	0	0	0	0	0	k__Bacteria;p__Firmicutes;c__Clostridia;o__Clostridiales;f__Lachnospiraceae;g__Blautia;s__producta;
diminuta	9e-06	4.4e-05	0	9e-06	9e-06	2.7e-05	0.000116	0	k__Bacteria;p__Proteobacteria;c__Alphaproteobacteria;o__Caulobacterales;f__Caulobacteraceae;g__Brevundimonas;s__diminuta;
obeum	7.1e-05	8e-05	0	0	0	0	0	0	k__Bacteria;p__Firmicutes;c__Clostridia;o__Clostridiales;f__Lachnospiraceae;g__Blautia;s__obeum;
reuteri	0	0	6.2e-05	8e-05	0.000107	0.000116	1.8e-05	0	k__Bacteria;p__Firmicutes;c__Bacilli;o__Lactobacillales;f__Lactobacillaceae;g__Lactobacillus;s__reuteri;
sticklandii	0	0	4.4e-05	0.000116	0.000107	9.8e-05	6.2e-05	0	k__Bacteria;p__Firmicutes;c__Clostridia;o__Clostridiales;f__Peptostreptococcaceae;g__Clostridium;s__sticklandii;
catus	4.4e-05	5.3e-05	0	0	0	0	0	0	k__Bacteria;p__Firmicutes;c__Clostridia;o__Clostridiales;f__Lachnospiraceae;g__Coprococcus;s__catus;
stercorea	5.3e-05	0	0	0	0	0	0	0	k__Bacteria;p__Bacteroidetes;c__Bacteroidia;o__Bacteroidales;f__Prevotellaceae;g__Prevotella;s__stercorea;
stutzeri	9e-06	9e-06	9e-06	4.4e-05	8e-05	2.7e-05	8e-05	3.6e-05	k__Bacteria;p__Proteobacteria;c__Gammaproteobacteria;o__Pseudomonadales;f__Pseudomonadaceae;g__Pseudomonas;s__stutzeri;
pulmonis	0	9e-06	0	2.7e-05	5.3e-05	1.8e-05	8.9e-05	1.8e-05	k__Bacteria;p__Proteobacteria;c__Gammaproteobacteria;o__Pseudomonadales;f__Moraxellaceae;g__Psychrobacter;s__pulmonis;
indistinctus	9.8e-05	9e-06	0	0	0	0	0	0	k__Bacteria;p__Bacteroidetes;c__Bacteroidia;o__Bacteroidales;f__Rikenellaceae;g__Alistipes;s__indistinctus;
lovleyi	0	0	1.8e-05	1.8e-05	0	2.7e-05	4.4e-05	0	k__Bacteria;p__Proteobacteria;c__Deltaproteobacteria;o__Desulfuromonadales;f__Geobacteraceae;g__Geobacter;s__lovleyi;
pullicaecorum	4.4e-05	0	9e-06	6.2e-05	6.2e-05	6.2e-05	4.4e-05	1.8e-05	k__Bacteria;p__Firmicutes;c__Clostridia;o__Clostridiales;f__Ruminococcaceae;g__Butyricicoccus;s__pullicaecorum;
debontii	0	0	9e-06	5.3e-05	7.1e-05	1.8e-05	2.7e-05	0	k__Bacteria;p__Verrucomicrobia;c__Verrucomicrobiae;o__Verrucomicrobiales;f__Verrucomicrobiaceae;g__Prosthecobacter;s__debontii;
luteciae	9e-06	3.6e-05	0	9e-06	1.8e-05	9e-06	9e-06	9e-06	k__Bacteria;p__Firmicutes;c__Bacilli;o__Lactobacillales;f__Streptococcaceae;g__Streptococcus;s__luteciae;
stationis	0	9e-06	9e-06	9e-06	9e-06	3.6e-05	9e-06	9e-06	k__Bacteria;p__Actinobacteria;c__Actinobacteria;o__Actinomycetales;f__Corynebacteriaceae;g__Corynebacterium;s__stationis;
litoralis	0	0	0	3.6e-05	9e-06	1.8e-05	0	0	k__Bacteria;p__Proteobacteria;c__Alphaproteobacteria;o__Rhodospirillales;f__Rhodospirillaceae;g__Elstera;s__litoralis;
casseliflavus	4.4e-05	5.3e-05	0	0	0	0	0	0	k__Bacteria;p__Actinobacteria;c__Coriobacteriia;o__Coriobacteriales;f__Coriobacteriaceae;g__Enterococcus;s__casseliflavus;
minutum	9e-06	2.7e-05	0	0	0	0	0	0	k__Bacteria;p__Elusimicrobia;c__Elusimicrobia;o__Elusimicrobiales;f__Elusimicrobiaceae;g__Elusimicrobium;s__minutum;
mirabilis	2.7e-05	9e-06	9e-06	3.6e-05	0	0	9e-06	0	k__Bacteria;p__Actinobacteria;c__Actinobacteria;o__Actinomycetales;f__Streptomycetaceae;g__Streptomyces;s__mirabilis;
pneumaticum	0	0	1.8e-05	0	0	2.7e-05	0	0	k__Bacteria;p__Proteobacteria;c__Alphaproteobacteria;o__Rhizobiales;f__Rhizobiaceae;g__Prosthecomicrobium;s__pneumaticum;
pacificensis	4.4e-05	3.6e-05	0	0	0	0	0	0	k__Bacteria;p__Proteobacteria;c__Gammaproteobacteria;o__Pseudomonadales;f__Moraxellaceae;g__Psychrobacter;s__pacificensis;
mucilaginosa	0	3.6e-05	0	0	0	0	0	0	k__Bacteria;p__Actinobacteria;c__Actinobacteria;o__Actinomycetales;f__Micrococcaceae;g__Rothia;s__mucilaginosa;
iners	9e-06	1.8e-05	0	0	9e-06	0	0	0	k__Bacteria;p__Firmicutes;c__Bacilli;o__Lactobacillales;f__Lactobacillaceae;g__Lactobacillus;s__iners;
Iso18	0	0	2.7e-05	1.8e-05	2.7e-05	0	9e-06	2.7e-05	k__Bacteria;p__Proteobacteria;c__Betaproteobacteria;o__Neisseriales;f__Neisseriaceae;g__Elbe;s__Iso18;
pylori	0	0	0	1.8e-05	0	0	1.8e-05	9e-06	k__Bacteria;p__Proteobacteria;c__Epsilonproteobacteria;o__Campylobacterales;f__Helicobacteraceae;g__Helicobacter;s__pylori;
C21_c20	0	0	9e-06	0	9e-06	1.8e-05	0	0	k__Bacteria;p__Proteobacteria;c__Deltaproteobacteria;o__Desulfovibrionales;f__Desulfovibrionaceae;g__Desulfovibrio;s__C21_c20;
psychrotolerans	0	0	0	9e-06	0	1.8e-05	1.8e-05	0	k__Bacteria;p__Proteobacteria;c__Deltaproteobacteria;o__Desulfovibrionales;f__Desulfovibrionaceae;g__Desulfovibrio;s__psychrotolerans;
lenta	9e-06	1.8e-05	0	0	0	0	0	0	k__Bacteria;p__Actinobacteria;c__Coriobacteriia;o__Coriobacteriales;f__Coriobacteriaceae;g__Eggerthella;s__lenta;
culture isolate koll13	0	0	0	9e-06	9e-06	0	0	0	k__Bacteria;p__Actinobacteria;c__Acidimicrobiia;o__Acidimicrobiales;f__koll13;g__mixed;s__culture isolate koll13;
exedens	0	0	0	0	0	0	0	9e-06	k__Bacteria;p__Proteobacteria;c__Deltaproteobacteria;o__Myxococcales;f__Nannocystaceae;g__Nannocystis;s__exedens;
SCA1170	0	0	0	0	0	9e-06	0	0	k__Archaea;p__Crenarchaeota;c__Thaumarchaeota;o__Nitrososphaerales;f__Nitrososphaeraceae;g__Candidatus Nitrososphaera;s__SCA1170;
kujiense	0	0	9e-06	0	0	9e-06	9e-06	0	k__Bacteria;p__Proteobacteria;c__Epsilonproteobacteria;o__Campylobacterales;f__Helicobacteraceae;g__Sulfuricurvum;s__kujiense;
negevensis	0	0	0	0	0	9e-06	0	0	k__Bacteria;p__Chlamydiae;c__Chlamydiia;o__Chlamydiales;f__Simkaniaceae;g__Simkania;s__negevensis;
barnesiae	0	0	0	0	0	9e-06	9e-06	0	k__Bacteria;p__Bacteroidetes;c__Bacteroidia;o__Bacteroidales;f__Bacteroidaceae;g__Bacteroides;s__barnesiae;
quisquiliarum	0	0	0	1.8e-05	0	0	0	9e-06	k__Bacteria;p__Proteobacteria;c__Gammaproteobacteria;o__Methylococcales;f__Methylococcaceae;g__Methylosarcina;s__quisquiliarum;
copri	0	1.8e-05	0	0	0	0	0	0	k__Bacteria;p__Bacteroidetes;c__Bacteroidia;o__Bacteroidales;f__Prevotellaceae;g__Prevotella;s__copri;
acidaminiphila	9e-06	0	0	0	0	0	0	9e-06	k__Bacteria;p__Proteobacteria;c__Gammaproteobacteria;o__Xanthomonadales;f__Xanthomonadaceae;g__Stenotrophomonas;s__acidaminiphila;
Others	0.96382	0.981559	0.999165	0.989682	0.991344	0.993983	0.998205	0.999378	Others
